# Supplementary material for: Design and selection of optimal ErbB-targeting bispecific antibodies in pancreatic cancer
Source: Front Immunol. 2023 Apr 20;14:1168444. doi: 10.3389/fimmu.2023.1168444 (PMC10157173; doi:10.3389/fimmu.2023.1168444)
Supplement: Supplementary Table 1 — Raw data of AKT and ERK activation (phosphorylation) in AsPC-1 (file 1), BxPC3 (file 2), CFPAC (file 3), C-PDX P4604 (file 4), Sw1990 (file 5), and SKBR-3 (file 6) cells incubated with the indicated antibodies. [file Table_1.xlsx]

## Sheet: suppl-table-ASPC-1-ERK-AKT
Suppl. Table 1: Raw data of AKT and ERK activation (phosphorylation) in AsPC-1 (file 1), BxPC3 (file 2), CFPAC (file 3), C-PDX P4604 (file 4), Sw1990 (file 5), and SKBR-3 (file 6) cells incubated with the indicated antibodies.
Antibodies	pAKT.ns.1	pAKT.ns.2	pAKT.ns.3	pAKT.stim.1	pAKT.stim.2	pAKT.stim.3	pERK.ns.1	pERK.ns.2	pERK.ns.3	pERK.stim.1	pERK.stim.2	pERK.stim.3
NT	726.67	NA	720.77	6057.1	11754.4	NA	4244.72	4278.64	5246.04	6379.35	5871.62	8042.29
1Cetu-Fc	678.92	682.97	685.99	2951.5	1208.41	2323.76	3741.36	3450.37	3305.33	4778.09	1662.27	4315.01
1MTZ-Fc	745.89	654.34	616.44	2188.38	2380.71	2303.52	4353.57	2827.9	2793.3	5270.71	4865.36	5015.64
2Trastu-Fc	694.73	680.71	703.73	1213.01	1171.3	1075.76	4590.57	3216.86	1965.16	5044.53	5294.93	4829.71
2Pertu-Fc	689.12	668.17	695.44	937.92	847.06	815.6	3896.19	3282.59	3016.5	5211.78	4437.4	3986.15
3Patri-Fc	738.69	679.62	659	1100.61	1013.4	1041.82	3689.62	3262.82	3056.32	5054.6	4858.15	4742.91
3Elgem-Fc	707.92	672.73	669.67	891.41	979.98	1002.3	4699.92	3568.37	3508.95	3758.48	5065.89	4329.35
1Cetu-1MTZ-Fc	691.04	597.86	667.91	2658.99	1839.05	2096.42	3945.73	2933.5	3237.84	4700.59	3433.25	3660.64
1MTZ-1Cetu-Fc	665.16	709.73	666.79	2795.95	892.87	1977.05	3948.22	2116.25	3973.46	5556.12	2139.25	4321
1Cetu-2Trastu-Fc	703.31	693.32	682.59	802.97	897.76	878.45	2946.24	4835.45	4147.57	3426.64	3812.23	3737.99
2Trastu-1Cetu-Fc	669.88	681	650.11	1379.37	940.21	1527.31	3643.83	2928.65	3865.31	4483.87	3085.65	4777.75
1Cetu-2Pertu-Fc	695.55	669.46	641.89	656.59	670.09	664.47	4116.13	3443.41	3631.13	3850.21	1663.44	2734.96
2Pertu-1Cetu-Fc	682.43	646.64	657.05	677.04	617.22	675.11	2967.27	3376.27	3267.07	3188.02	2290.89	3899.61
1MTZ-2Trastu-Fc	673.02	658.66	643.59	832.2	742.4	784.22	3072.39	3154.69	2984.83	4848.37	2512.71	3324.25
2Trastu-1MTZ-Fc	648.62	641.59	646.94	904.97	929.81	965.79	3048.71	2966.26	2964.25	4347.94	3886.91	4250.62
1MTZ-2Pertu-Fc	651.13	640.36	668.63	724.42	704.43	736.21	3033.56	2935.54	3215.66	5065.13	4157.75	4177.87
2Pertu-1MTZ-Fc	653.29	648.23	697.5	749.48	761.79	713.65	2643.61	3071.91	2526.86	4824.12	4544.21	4153.47
2Trastu-2Pertu-Fc	703.17	672.68	658.65	833.69	813.6	907	3097.61	3546.57	4383.59	4553.49	4796.17	5619.71
2Pertu-2Trastu-Fc	746.93	684.87	712.26	916.01	758.29	701.42	3780.3	4197.67	4187.57	5188.62	4873.62	4867.25
2Trastu-3Patri-Fc	672.76	626.37	629.12	1179.86	964.46	1102.83	4602.64	3895	4423.76	6068.56	4697.19	5714.5
3Patri-2Trastu-Fc	641.86	638.48	668.71	846.86	1126.72	1185.52	2020.06	1991.36	1051.39	2046.94	5120.22	4976.74
2Trastu-3Elgem-Fc	615.88	645.25	634.38	1139.87	1305.97	1306.46	1508.35	1747.63	2097.22	4335.44	4499.7	4523.51
3Elgem-2Trastu-Fc	672.87	669.45	625.63	1123.23	2229.33	2049.28	1531.22	1846.42	1332.25	4979.01	3742.03	3098.45
2Pertu-3Patri-Fc	627.83	641.47	632.74	1839.13	1774.01	1337.48	2568.58	2130.33	2020.36	5200.22	3904.51	3924.61
3Patri-2Pertu-Fc	780.99	723.3	701.68	889.04	857.13	819.94	1779.47	2462.81	2487.86	5083.53	3622.69	3380.62
2Pertu-3Elgem-Fc	NA	672.08	729.67	899.19	843.6	833.12	1522.89	2595.01	2562.93	4468.09	3574.86	3643.41
3Elgem-2Pertu-Fc	NA	672.13	714.82	834.08	904.98	829.9	6595.58	4891.48	5463.68	4292.98	3865.4	3618.1
3Patri-3Elgem-Fc	660.51	654.7	615.05	830.57	891.64	929.76	6829.54	3685.32	4967.57	4009.89	3785.74	4111.69
3Elgem-3Patri-Fc	607.97	625.97	643.33	1003.48	845.69	826.06	NA	3083.92	5484.33	4942.94	3494.06	4187.45
1Cetu-3Patri-Fc	598.03	635.98	628.9	1095.96	1120.97	1211.83	1561.63	1737.8	1551.66	2991.54	3238.66	3527.19
3Patri-1Cetu-Fc	636.92	634.26	631.48	919.8	1052.68	982.96	1988.87	1059.98	2183.69	3101.64	3768.26	3874.36
1MTZ-3Patri-Fc	650.65	638.86	637.05	1102.31	1201.86	1106.12	1088.62	2182.77	2442.85	3830.12	4644.09	5956.01
3Patri-1MTZ-Fc	665.98	655.8	642.11	1034.36	1104.41	1130.25	2417.09	2163.68	1958.45	3664.23	3965.4	4887.45
1Cetu-3Elgem-Fc	651.03	634.4	622.11	997.58	1154.84	1118.24	2454.3	1798.06	1787.05	2235.8	2525.18	3296.34
3Elgem-1Cetu-Fc	684.38	641.02	670.71	754.46	746.9	748.93	2713.8	2920.93	1579.53	2635.69	2447.13	2863.58
1MTZ-3Elgem-Fc	726.8	696.18	668.75	845.42	849.27	886.25	3796.16	3294.02	2579.15	2924.5	3352	3486.91
3Elgem-1MTZ-Fc	726.67	660.54	720.77	930.15	963.58	937.23	5217.45	3055.11	6804.27	3760.88	3699.24	4379.15
HLA DR-CD5-Fc	726.8	696.18	668.75	NA	NA	NA	4645.5	4238.56	4142.49	NA	NA	5246.04

## Sheet: suppl-table-BxPC3-ERK-AKT
Antibodies	pAKT.ns.1	pAKT.ns.2	pAKT.ns.3	pAKT.stim.1	pAKT.stim.2	pAKT.stim.3	pERK.ns.1	pERK.ns.2	pERK.ns.3	pERK.stim.1	pERK.stim.2	pERK.stim.3
1Cetu-1MTZ-Fc	987.21	857.97	1016.65	12240.6	10185.3	10713.2	5874.96	5633.04	6384.29	6160.23	6116.82	6244.33
1MTZ-1Cetu-Fc	2452.04	1108.03	2083.94	10840.7	10401.5	9220.71	7480.09	6419.08	7432.03	6600.89	6460.75	6271.69
1Cetu-2Trastu-Fc	686.97	860.22	695.08	3098.58	3194.89	2809.27	3957.03	4761.43	3981.54	5596.21	6254.55	6296.78
2Trastu-1Cetu-Fc	701.03	1087.62	1149.66	5137.89	6943.51	5724.31	5600.21	6333.72	6521.63	5903.12	6955.91	6717.12
1Cetu-2Pertu-Fc	638.28	678.13	659.11	1422.14	1211.7	1264.06	3858.01	4321.71	4317.49	5253.94	5223.78	5360.42
2Pertu-1Cetu-Fc	710.27	650.43	751.75	1305.99	1243.86	1150.19	5173.8	4827.32	5455.74	5472.94	5619.57	5553.25
1MTZ-2Trastu-Fc	672.04	654.29	655.55	2352.61	2605.53	2301.16	6620.48	5170.06	7148.21	6406.18	6462.84	7028.21
2Trastu-1MTZ-Fc	651.52	688.5	732.18	4267.99	5268.19	4523.43	6858.79	7852.32	7871.78	6796.25	6860.59	7276.25
1MTZ-2Pertu-Fc	647.91	670.01	685.9	2018.04	2270.41	2779.71	6539.01	7445.38	6328.14	6405.85	6269.27	6612.99
2Pertu-1MTZ-Fc	625.46	688.44	656.07	1188.6	1960.58	1962.8	7264.29	6730.68	6898.6	4768.58	6684.87	6256.99
2Trastu-2Pertu-Fc	647.88	717.64	1069.26	1059.06	1818.92	2180.35	6842.72	8338.44	NA	4622.61	6458.12	5868.26
2Pertu-2Trastu-Fc	713.01	698.19	1028.34	2070.59	1889.61	2112.39	8820.47	8837.35	10750.4	6007.06	5855.46	6317.17
2Trastu-3Patri-Fc	762.72	743.18	929.98	2340.57	2977.4	2591.53	7265.81	8298.32	10739.2	5844.16	6287.09	5629.73
3Patri-2Trastu-Fc	680.96	671.85	677.1	2447.65	2047.04	1915.85	7952.81	6922.38	7883.72	6084.64	5923.34	6005.73
2Trastu-3Elgem-Fc	688.01	954.85	657.88	2758.37	2848.44	1915.88	7980.72	9921.1	8500.64	6005.56	6016.47	5565.24
3Elgem-2Trastu-Fc	643.31	655.77	641.67	2116.98	1943.78	1396.27	7792.32	9583.95	8288.39	5798.61	5455.19	5414.72
2Pertu-3Patri-Fc	651.68	659.15	680.2	1889.58	1761.94	1458.45	9014.05	8754.52	9349.62	5959.54	5604.38	5452.38
3Patri-2Pertu-Fc	665.89	657.56	625.04	1936.76	1867.3	1575.43	NA	9061.9	8090.43	6050.83	5649.1	5446.93
2Pertu-3Elgem-Fc	642.92	664.07	656.61	1365	1389.07	870.51	NA	9086.8	9046.48	5162.63	5325.97	3674.93
3Elgem-2Pertu-Fc	653.93	659.7	776.84	1238.61	1222.29	1088.76	7734.65	9810.68	NA	5590.97	5066.06	2212.43
3Patri-3Elgem-Fc	678.38	606.89	645.72	928.83	849.02	1067.23	6003.11	4867.23	3959.22	3778.64	3234.64	2071.18
3Elgem-3Patri-Fc	634.31	660.33	627.27	800.5	1021.5	NA	4188.94	5966.11	5135.85	2910.2	3859.45	1655.05
1Cetu-3Patri-Fc	655.35	641.98	631.71	1075.14	833.08	NA	2763.8	3363.2	2966.66	2680.82	1761.37	1156.23
3Patri-1Cetu-Fc	639.01	628.99	638.24	752.91	818.11	NA	2355.04	2770.72	2560	1740.12	1945.5	958.55
1MTZ-3Patri-Fc	658.26	646.89	674.42	897.59	820.95	710.86	3183.08	3453	3525.74	3219.38	2890.1	1468.29
3Patri-1MTZ-Fc	654.31	654.04	635.85	828.43	897.97	756.59	3245.55	3566.06	3636.73	2723.3	3084.92	2072.69
1Cetu-3Elgem-Fc	623.65	649.96	634.53	653.81	748.17	660.43	2930.44	4063.19	2717.66	1878.66	2091.28	1491.43
3Elgem-1Cetu-Fc	681.42	652.2	620.53	659.55	690	670.05	3221.92	3858.56	2875.3	1892.05	2223.33	1303.23
1MTZ-3Elgem-Fc	647.09	657.34	620.41	661.08	685.72	655.71	3696.59	4692.97	3468.66	1383.32	1734.84	1566.53
3Elgem-1MTZ-Fc	646.62	665.9	684.94	617.97	614.04	638.82	5479.22	4087.87	4441.06	1387.5	1633.46	1312.79
NT	1038.45	744.47	716.27	11575.3	12253	11301.4	8632.16	NA	NA	10708.8	11034.5	9597.7
HLADR-CD5-Fc	739.45	674.75	702.36	10898.3	11431	11419.9	4725.89	3949.72	4824.34	10140	10379.9	10906.2

## Sheet: suppl-table-CFPAC-ERK-AKT
			Antibodies	pAKT.ns.1	pAKT.ns.2	pAKT.ns.3	pAKT.stim.1	pAKT.stim.2	pAKT.stim.3	pERK.ns.1	pERK.ns.2	pERK.ns.3	pERK.stim.1	pERK.stim.2	pERK.stim.3
			NT	966.19	1271.9	1006.92	8709.12	5557.48	NA	2793.92	2404.03	NA	6418.38	4559.14	NA
			1Cetu-1MTZ-Fc	933.39	1041.59	1113.99	5945.98	6396.69	NA	1408.82	1596.22	1678.04	2924.82	2850.69	1778.21
			1MTZ-1Cetu-Fc	829.6	812.51	849.53	2221.59	5782.07	4144.54	1365.46	1332.98	1538.4	1940.16	2645.11	2103.03
			1Cetu-2Trastu-Fc	868.01	823.53	790.53	2915.41	3197.33	2415.02	1724.69	1615.52	1497.51	2029.13	1709.89	1555.76
			2Trastu-1Cetu-Fc	874.99	759.79	767.94	4834.74	4488.08	4619.66	1588.56	1325.28	1333.6	2564.68	2095.78	2293.24
			1Cetu-2Pertu-Fc	855.01	777.61	759.76	1456.25	1317.4	1508.07	1541.95	1473.25	1602.01	1559.76	1450.04	1641.54
			2Pertu-1Cetu-Fc	745.32	733.87	757.87	1045.57	1041.55	1093.55	1282.97	1276.65	1420.1	1502.86	1519.84	1432.71
			1MTZ-2Trastu-Fc	818.74	730.09	865.13	1814.98	1749.06	1793.14	1256.87	1413.48	2004.58	2334.2	1943.3	2040.98
			2Trastu-1MTZ-Fc	898.65	953.73	945.64	4419.95	3568.56	4573.57	1430.15	2203.3	1812.05	3366.3	2640.73	3070.77
			1MTZ-2Pertu-Fc	922.97	786.59	918.51	1542.82	1398.56	1469.79	1799.42	1255.28	1810.32	2631.48	2200.15	2456.88
			2Pertu-1MTZ-Fc	858.67	902.23	894.53	964.76	1429.98	1428.35	1670.61	1588.5	1710.78	1604.46	2603.86	2640.97
			2Trastu-2Pertu-Fc	778.64	771.63	981.34	1321.18	933.91	1329.63	1536.58	1483.89	2283.31	2844.85	1900.36	2911.18
			2Pertu-2Trastu-Fc	775.23	877.62	777.56	1270.62	1345.67	1413.77	1512.17	1771.82	1578.93	2650	2847.96	2968.34
			2Trastu-3Patri-Fc	1012.94	1201.51	1267.87	2626.59	2062.29	2484.62	1654.14	1876.13	1562.38	2855.29	2516.77	2863.36
			3Patri-2Trastu-Fc	875.25	783.01	789.84	1871	1886.82	1750.51	1818.04	1632.11	1387.78	2658.61	2558.65	2542.02
			2Trastu-3Elgem-Fc	1061.68	951.67	832.45	1738.96	1461.34	1048.78	2396.98	2440.48	1687.19	2414.05	2211.39	1718.68
			3Elgem-2Trastu-Fc	953.58	951.67	842.77	1543.77	1016.2	1425.61	2310.53	2935.56	1922.58	2560.4	1713.82	2581.31
			2Pertu-3Patri-Fc	983.58	1014.95	851.51	1089.28	1013.08	1185.91	2851.2	3071.64	1958.83	2268.49	2001.13	2663.04
			3Patri-2Pertu-Fc	827.84	858.23	885.38	1269.95	1014.99	1186.68	1708.96	1993.55	1728.64	2474.56	2056.34	2512.29
			2Pertu-3Elgem-Fc	888.47	896.73	849.51	1280.14	1220.64	944.34	2158.35	1855.9	1608.08	2570.92	2536.15	1941.27
			3Elgem-2Pertu-Fc	858.44	791.37	839.28	1293.23	1207.79	894.13	1511.51	1357.77	1568.48	2617.45	2445.14	1763.51
			3Patri-3Elgem-Fc	1325.97	1315.33	932.24	1013.28	1089.08	1043.26	2888.24	2700.83	1785.52	1764.25	1859.19	1759
			3Elgem-3Patri-Fc	1093.48	821.28	759.61	1142.45	902.65	944.93	2724.35	1664.12	1450.83	1955.28	1442.94	1608.48
			1Cetu-3Patri-Fc	811.81	844.2	796.89	861.57	957.28	929.15	1555.28	1420.75	1246.61	1004.53	1002.87	976.36
			3Patri-1Cetu-Fc	859.46	1050.77	746.65	875.14	916.26	1040.81	1668.14	1854.23	1216.37	1118.59	951.09	1053.98
			1MTZ-3Patri-Fc	861.9	995.17	828.47	883	1212.86	1060.95	1876.79	1934.95	1561.19	1106.99	1340.2	1257.36
			3Patri-1MTZ-Fc	814.73	853.08	792.97	1179.23	1118.79	1153.07	1698	1633.32	1510.93	1562.07	1294.75	1373.66
			1Cetu-3Elgem-Fc	758.61	881.54	797.03	843.61	755.32	763.17	1551.93	1842.14	1734.51	1056.36	992.54	939.37
			3Elgem-1Cetu-Fc	848.9	781.39	770.6	1382.58	949.01	874.84	1598.7	1537.91	1439.37	1901.87	1085.6	1088.13
			1MTZ-3Elgem-Fc	955.12	888.4	937.24	1859.62	1084.75	1012.97	2301	1815.22	2230.05	2975.57	1585.18	1470.63
			3Elgem-1MTZ-Fc	850.43	909.44	976.81	2724.25	1269.87	983.66	2147.2	1962.35	2594.3	NA	1959.88	1500.82

## Sheet: suppl-table-P4604-ERK-AKT
Antibodies	pAKT.ns.1	pAKT.ns.2	pAKT.ns.3	pAKT.stim.1	pAKT.stim.2	pAKT.stim.3	pERK.ns.1	pERK.ns.2	pERK.ns.3	pERK.stim.1	pERK.stim.2	pERK.stim.3
NT	1295.04	NA	NA	2259.73	2229.62	1911.12	2634.06	2024.37	NA	2463.05	2708.2	2567.07
1Cetu-1MTZ-Fc	919.16	820.03	1261	1794.11	3444.99	2374.43	2895.15	2038.84	3850.16	1498.55	1873.78	1614.38
1MTZ-1Cetu-Fc	813.84	909.09	1236.21	3437.94	3592.39	1775.26	2121.7	2213.85	3676.31	1871.66	2037.68	1563.52
1Cetu-2Trastu-Fc	954.65	1060.89	1074.74	1495.21	1607.37	1405.59	4048.47	3791.08	3350.03	1312.59	1307.87	1337.34
2Trastu-1Cetu-Fc	1051.78	1139.71	1114.03	2318.87	1602.9	2924.8	4166.27	3900.63	3797.43	1738.15	1589.78	2043.4
1Cetu-2Pertu-Fc	914.69	987.69	969.38	1026.71	952.66	818.18	3821.49	3416.68	3356.3	1355.56	1165.86	1057.75
2Pertu-1Cetu-Fc	957.01	969.54	927.64	814.85	885.63	926.93	3733.65	3606.07	3730.93	1123.35	1163.22	1332.2
1MTZ-2Trastu-Fc	989.57	1016.7	976.97	1809.88	1587.3	1637.38	3698.21	3781.94	3347.12	2264.59	2438.98	2172.51
2Trastu-1MTZ-Fc	779.93	789.31	795.27	1353.06	2216.26	1360.06	2062.38	1987.1	2020.22	1768.42	2302.6	2006.86
1MTZ-2Pertu-Fc	1050.17	1110.49	863.57	870.89	886.3	1206.44	3255.56	3766.18	2023.68	1434.2	1510.55	2365.88
2Pertu-1MTZ-Fc	752.94	879.24	810.36	1140.51	1047.24	1165.73	2051.85	3537.56	2729.13	2263.3	2227.37	2186.86
2Trastu-2Pertu-Fc	753.88	785.87	774.48	1108.22	1142.63	1086.82	2129.03	2066.05	2100.85	2077.53	2099.6	2053.06
2Pertu-2Trastu-Fc	1071.47	1154.69	1180.14	1247.17	1246.05	994.03	4397.54	4918.65	5338.69	2387.53	2414.26	1910.95
2Trastu-3Patri-Fc	1545.97	1509.09	1391.74	1461.32	1394.19	1501.62	5002.47	6001.2	6338.02	2124.34	2120.85	1753.88
3Patri-2Trastu-Fc	1102.93	1098.56	1050.5	1121.52	1187.29	1015.55	5326.4	5589.5	5527.23	1789.71	1953.72	1590.79
2Trastu-3Elgem-Fc	1172.52	1091.25	1038.22	1168.59	1025.25	1006.73	5386.3	5839.38	6202.16	1952.29	1664.63	1500.32
3Elgem-2Trastu-Fc	1052.33	1037.26	902.07	1229.79	1099.28	1006.58	4924.84	6280.77	4255.6	1323.71	1427.04	2062.17
2Pertu-3Patri-Fc	1043.51	935.09	896	1128	945.85	915.81	5470.07	4799.52	3719.02	2048.06	1836.02	1716.67
3Patri-2Pertu-Fc	927.09	972.2	952.95	982.02	1046	880.26	4862.26	5393.55	5703.45	1760.8	1912.39	1407.17
2Pertu-3Elgem-Fc	767.78	872.23	935.74	1038.04	1025.32	867.1	2546.63	3400.62	3844.89	1941.63	1864.26	1362.54
3Elgem-2Pertu-Fc	927.7	781.83	721.82	1079.29	1082.87	968.19	4109.32	2535.15	1682.5	1955.82	2324.11	1855.36
3Patri-3Elgem-Fc	756.52	708.45	831.74	1034.58	1009.56	996.45	1431.77	1359.2	1805.67	2568	2507.55	2470.42
3Elgem-3Patri-Fc	722.67	821.88	799.92	946.44	1074.21	955.83	1443.35	1873.01	1799.2	2152.29	2681.09	2401.52
1Cetu-3Patri-Fc	735.98	733.02	707.66	780.41	921.1	896.13	1386.6	1383.93	1253.39	1055.9	961.9	1029.18
3Patri-1Cetu-Fc	820.92	725.17	702.95	894.8	786.18	806.62	1953.14	1334.72	1500.49	1125.32	974.83	1007.49
1MTZ-3Patri-Fc	740.26	769.23	791.7	930.76	970.15	928.54	1455.61	1471.65	1808.18	1598.5	1453.12	1365.67
3Patri-1MTZ-Fc	812.31	787.16	841.43	854.23	868.76	861.44	1739.91	1724.49	1928.72	1385.16	1288.25	1280.59
1Cetu-3Elgem-Fc	800.65	821.76	852.9	858.06	822.89	756.13	1857.81	1747.63	2089.31	1164.95	1092.41	1002.37
3Elgem-1Cetu-Fc	727.38	761.13	761.6	780.73	937.47	790.75	1414.89	1467.01	1795.08	1088.74	1202.05	1034.27
1MTZ-3Elgem-Fc	806.29	851.38	836.85	986.34	1060.03	1026.56	2141.7	2254.36	2065.21	1890.52	1796.47	1736.53
3Elgem-1MTZ-Fc	894.14	862.85	839.29	1035.22	1099.85	1089.48	2376.53	2130.76	2118.31	2120.29	2042.74	1926.75

## Sheet: suppl-table-Sw1990-ERK-AKT
	Antibodies	pAKT.ns.1	pAKT.ns.2	pAKT.ns.3	pAKT.stim.1	pAKT.stim.2	pAKT.stim.3	pERK.ns.1	pERK.ns.2	pERK.ns.3	pERK.stim.1	pERK.stim.2	pERK.stim.3
	NT	2436.91	1266.51	1422.73	3007.43	3826.28	3206.06	3237.28	3471.68	3568.74	4369.05	5874.49	3956.09
	1Cetu-Fc	1298.09	1747.97	1161.52	2205.02	2287.06	2357.97	2157.69	2226.17	1800.28	3161.63	2341.4	2253.28
	1MTZ-Fc	1275.95	1994.88	1705.86	1980.3	1298.35	1943.7	2326.58	2389.15	2131.04	3058.51	1925.27	2381.99
	2Trastu-Fc	850.02	1103.05	975.86	1440.58	1241.54	1363.08	2115.73	2584.65	2121.7	3826.68	2685.71	2829.94
	2Pertu-Fc	671.86	670.26	678.24	858.51	816.8	700.9	2280.45	1906.74	2093.82	3298.19	2965.96	2093.83
	3Patri-Fc	743.01	673.1	661.08	749.63	1021.38	944.14	2803.65	2122.29	2168.95	2773.82	2952.92	2903.39
	3Elgem-Fc	689.59	643.88	687.33	1003.96	974.72	784.58	2477.43	2035.27	1903.84	3275.13	2946.76	2151.05
	1Cetu-1MTZ-Fc	2177.81	1403.93	1378.89	2368.73	1351.77	2164.1	2590.85	2124.79	1830.84	2889.7	2005.97	2188.26
	1MTZ-1Cetu-Fc	1257.21	835	1234.96	2004.66	2573.85	2389.74	2156.54	1661.32	2075.25	2626.79	2830.93	2364.96
	1Cetu-2Trastu-Fc	595.73	825.2	951.44	802.96	852.02	1432.47	1822.48	2377.71	2700.97	2431.79	2223.43	2571.05
	2Trastu-1Cetu-Fc	1093.29	1077.43	838.51	1655.53	1199.52	1204.22	2720.72	2280.01	2337.67	3096.84	2655.26	2848.91
	1Cetu-2Pertu-Fc	673.21	699.6	656.46	752.81	684.01	695.63	1710.71	1983.58	2091.36	2045.32	1870.85	2182.83
	2Pertu-1Cetu-Fc	650.37	646.63	675.66	720.79	724.53	686.42	1894.02	2140.81	2271.81	2165.77	2137.75	2303.74
	1MTZ-2Trastu-Fc	898.06	869.73	854.22	1070.53	1192.69	978.46	1832.25	2014.67	2265.03	2315.49	2779.76	2686.8
	2Trastu-1MTZ-Fc	888.73	799.91	1023.42	1300.4	1085.72	1010.86	1846.31	1879.86	2297.38	2787.28	2501.34	2811.16
	1MTZ-2Pertu-Fc	692.95	NA	636.19	811.65	740.02	700.98	1927.3	2088.42	2112.89	2500.32	2117.33	2347.18
	2Pertu-1MTZ-Fc	705.55	619.99	626.83	785.66	786.51	697.48	2297.66	1937.78	2012.12	2559.73	2558.93	2517.76
	2Trastu-2Pertu-Fc	759.91	726.67	633.1	910.86	920.64	819.18	2027.03	NA	2128.39	2546.72	2794.73	2814.35
	2Pertu-2Trastu-Fc	643.01	663.29	717.65	916.66	724.44	832.33	2097.8	2074.29	2582.17	3213.14	3195.76	3659.28
	2Trastu-3Patri-Fc	718.77	660.01	646.5	887.3	1009.04	961.1	2202.23	1901.09	1975	2782.93	3480.67	3483.22
	3Patri-2Trastu-Fc	600.38	651.2	653.29	1005.94	987.92	914.44	2388.54	2689.55	2717.91	6176.87	6061.62	6325.82
	2Trastu-3Elgem-Fc	672.38	731.92	676.84	1848.35	1596.36	1474.21	2454.74	2403.07	1970.38	6779.63	5889.33	5245.39
	3Elgem-2Trastu-Fc	619.88	619.79	668.67	1684.95	1454.79	1258.36	2184.54	1966.48	2274.35	7270.83	5826.34	4714.71
	2Pertu-3Patri-Fc	593.91	596.12	NA	995.62	963.51	856.52	1803.71	1877.84	1965.61	5971.73	5544.75	4376.36
	3Patri-2Pertu-Fc	585.47	596.82	605.23	1018.06	961.98	941.07	1876.91	1896.56	2045.42	5518.46	4679.41	4719.83
	2Pertu-3Elgem-Fc	555.13	583.63	591.95	1057.75	933.42	977.48	1690.98	1808.54	2184.8	6099.16	4558.84	4435.07
	3Elgem-2Pertu-Fc	546.27	574.19	583.68	1217.43	1120.11	1080.83	1473.08	2030.76	1524.07	5615.65	4767.57	4518.36
	3Patri-3Elgem-Fc	609.12	593.49	572.54	1331.67	1206.62	1169.92	2321.45	1995.65	1670.82	5833.29	4899.89	4883.43
	3Elgem-3Patri-Fc	NA	1954.31	1783.43	1300.1	1253.7	1295.89	NA	4007.08	3863.6	5729.99	4942.99	5066.75
	1Cetu-3Patri-Fc	712.54	666.62	579.58	1047.05	1183.71	1250.03	2457.21	2214.56	2103.93	3103.11	3579.65	3721.23
	3Patri-1Cetu-Fc	656.44	658.63	551.32	924.26	864.91	1263.12	1958.08	1974.08	1606.16	3703.11	3641.27	4816.15
	1MTZ-3Patri-Fc	601.1	592.86	551.33	1272.26	1078.55	1263.99	2028.1	1941.98	1789.56	5122.14	5015.22	5750.21
	3Patri-1MTZ-Fc	602.77	571.19	545.22	1231.6	1110.91	1255.26	2012.47	2072.2	1648.18	4506.17	4305.58	5553.13
	1Cetu-3Elgem-Fc	593.57	614.66	507.92	1419.4	1433.84	1450.95	1837.3	1540.26	1555.45	3371.53	4152	3902.61
	3Elgem-1Cetu-Fc	600.42	611.24	573.24	976.67	986.28	1108.21	1861.08	1974.99	1665.19	3259.76	3363.41	4691.27
	1MTZ-3Elgem-Fc	615.54	617.67	606.8	1473.75	1470.23	1738.74	1622.51	1854.13	1979.18	4380.85	4411.21	6086.38
	3Elgem-1MTZ-Fc	593.46	576.34	536.4	1327.02	1309.34	1256.13	1997.91	1647.29	1395.39	4313.34	4847.36	4953.03
	HLA DR-CD5-Fc	1029.41	1247.69	1184.01	3991.28	NA	NA	3930.67	NA	NA	5204.86	7327.96	6688.95

## Sheet: suppl-table-SKBR3-ERK-AKT
	Antibodies	pAKT.ns.1	pAKT.ns.2	pAKT.ns.3	pAKT.stim.1	pAKT.stim.2	pAKT.stim.3	pERK.ns.1	pERK.ns.2	pERK.ns.3	pERK.stim.1	pERK.stim.2	pERK.stim.3
	NT	3759.79	2649.42	3529.91	6741.87	5405.35	NA	6951.41	5502.09	6213.65	25391.8	22079.5	NA
	1Cetu-Fc	2144.57	2181.4	2247.75	6024.86	5063.92	5372.52	3557.06	3438.55	3519.19	12403.2	10287.1	10282.8
	1MTZ-Fc	2513.95	2171.81	1761.32	2747.15	4968.45	2197.12	5737.27	5081.29	4738	9225.11	11713.8	5877.2
	2Trastu-Fc	1161.35	1123.18	1182.45	4070.8	4410.09	3235.09	6109.74	6056.3	6033.63	9588.88	10975.2	8424.99
	2Pertu-Fc	2408.11	1973.24	1776.86	3070.45	3287.92	4161.85	9407.08	8335.52	7587.7	10046	10718.7	12161.3
	3Patri-Fc	2653.79	2272.19	2131.6	2857.19	3807.39	3774.89	7584.84	7680.75	7189	12291.3	14351.9	13635.7
	3Elgem-Fc	2168.95	1609.32	1917.95	2958.87	2077.86	1713.25	8136.13	9153.42	8976.6	12329.2	8216.52	7634.36
	1Cetu-1MTZ-Fc	3130.56	2474.51	3299.74	5110.23	7099.02	3923.32	8295.67	7486.51	10320.3	11489.9	14162.3	10991.4
	1MTZ-1Cetu-Fc	4253.18	2329.12	3091.72	6580.9	4629.16	4485.57	10434.1	5850.32	8985.22	16084.2	12085.2	11043
	1Cetu-2Trastu-Fc	1363.28	2290.6	2155.91	5986.45	7660.06	6963.55	4001.77	7729.2	7145.99	11045.3	14765.4	12355.2
	2Trastu-1Cetu-Fc	1984.56	1847.34	2115.93	2380.82	3804.85	NA	9831.82	8828.76	8656.47	7284.42	9655.33	13654.1
	1Cetu-2Pertu-Fc	2295.65	2792.01	2263.64	2016.07	2331.86	2212.25	10178.5	9426.07	9054.67	5825.53	5151.63	5562
	2Pertu-1Cetu-Fc	2265.59	1980.52	2454.39	3656.69	3310.53	3260.43	10589.2	8519.89	9714.92	9230.53	7101.07	7846.34
	1MTZ-2Trastu-Fc	1998.16	1276.83	2092.31	1919.25	2053.37	3758.9	10027.5	6341.94	9017.83	4481.52	5052.43	8077.81
	2Trastu-1MTZ-Fc	1780.18	1967.24	1840.76	3785.69	3422.32	1789.61	8849.37	8809.41	8861.34	9817.48	7963.97	4756.27
	1MTZ-2Pertu-Fc	2425.07	1745.4	2669.93	1547.95	1812.24	1787.91	10981.6	8829.84	12263.8	4840.57	5710.7	5046.09
	2Pertu-1MTZ-Fc	2632.91	1508.5	2723.8	3105.53	4941.11	4464.41	10007.6	6595.69	9818.89	13812.6	13127.2	12619.5
	2Trastu-2Pertu-Fc	3128.47	2301.63	2222.95	4262.2	1708.01	3827.34	11598.8	9592.8	10446.6	10948	4712.45	8957.13
	2Pertu-2Trastu-Fc	2501.26	2159.6	1640.99	4208.61	2554.74	4310.15	10765.5	10427.4	7430.54	9586.57	9329.07	13185.5
	2Trastu-3Patri-Fc	6394.34	6432.6	5846.15	6360.19	4658.02	5160.62	10337.3	10898.4	9084.16	13967.4	12511.5	15273.3
	3Patri-2Trastu-Fc	3276.82	2725.27	2344.28	4832.07	3640.65	3880.97	5128.21	4297.9	5283.92	17223	13397.5	14002.5
	2Trastu-3Elgem-Fc	3876.33	4170.62	4285.41	6020.63	3975.34	3537.36	5229.05	5068.48	5696.43	17691.9	12198.4	12408.6
	3Elgem-2Trastu-Fc	2587.59	2036.71	1729.11	4812.32	3180.51	3227.22	4077.55	3199.37	3545.14	16689.2	12676.2	12681.7
	2Pertu-3Patri-Fc	5843.26	5200.89	4778.73	4515.8	2770.59	3663.57	5314.09	5188.42	5469.83	14630.8	13280.9	11807.8
	3Patri-2Pertu-Fc	2664.74	3882.44	3307.98	5730.81	3915.07	3382.65	4103.02	4897.25	4221.79	16902	13221.1	12729.3
	2Pertu-3Elgem-Fc	2249.75	3589.79	4073.73	4671.06	3714.21	3670.2	3846.63	4966.5	4959.83	14498	12050.7	15406.9
	3Elgem-2Pertu-Fc	7351.85	4812.65	5146.53	5972.89	3962.98	3852.46	5732.24	5127.71	5362.64	15338.6	13169.6	15202.5
	3Patri-3Elgem-Fc	1309.63	1741.44	2213.14	5177.99	3930.79	3247.16	3350.38	4447.92	4375.31	14997.8	14958.7	15158.7
	3Elgem-3Patri-Fc	1321.81	1570.49	1748.57	4917.79	4856.84	3674.09	4138.84	NA	4387.31	17334.8	15269.1	16419.4
	1Cetu-3Patri-Fc	4233.11	2297.62	3239.82	3420.26	5751.73	5219.22	NA	3578.36	3583.04	9260.85	12705.7	12983.5
	3Patri-1Cetu-Fc	3652.71	2159.56	3555.62	3103.28	4778.95	4975.9	3541.34	2566.78	3797.04	8896.74	10716.5	13096.5
	1MTZ-3Patri-Fc	2438.06	2317.35	3531.82	2367.8	3756.83	4597.9	3878.71	3837.61	4060.83	8442.57	11862.1	16744.9
	3Patri-1MTZ-Fc	2163.7	3000.22	2102.36	2664.62	3668.63	4604.01	3128.93	3840.41	2755.2	9788.11	11552.2	16258.1
	1Cetu-3Elgem-Fc	1121.8	1037.94	1332.74	1340.46	2318.5	2738.87	3759.92	2777.26	4065.88	6995.89	8692.62	11796.3
	3Elgem-1Cetu-Fc	1598.11	1389.56	1998.22	1610.33	2643.19	3778.89	3305.23	3306.8	3745.2	7175.89	8924.48	14297.1
	1MTZ-3Elgem-Fc	1197.78	1261.56	1018.57	1913.01	2577.46	3840.44	4270.38	4059.04	3367.69	9130.83	10876.8	17147.1
	3Elgem-1MTZ-Fc	1006.07	1229.97	1143.54	1930.55	2650.19	4339.89	4101.07	3846.4	4871.46	8080.28	10534.8	13991.4
	HLA DR-CD5-Fc	NA	NA	NA	NA	NA	NA	5491.98	NA	5711.01	NA	NA	NA
