# Supplementary material for: Design and selection of optimal ErbB-targeting bispecific antibodies in pancreatic cancer
Source: Front Immunol. 2023 Apr 20;14:1168444. doi: 10.3389/fimmu.2023.1168444 (PMC10157173; doi:10.3389/fimmu.2023.1168444)
Supplement: Supplementary Table 2 — Raw data of cell viability for BxPC3 (file 1), gemcitabine-resistant BxPC3-GR (file 2), and C-PDX P4604 (file 3) cells incubated with the indicated antibodies. [file Table_2.xlsx]

## Sheet: suppl-table-BxPC3-viability
Suppl. Table 2: Raw data of cell viability for BxPC3 (file 1), gemcitabine-resistant BxPC3-GR (file 2), and C-PDX P4604 (file 3) cells incubated with the indicated antibodies.
Antibodies	net.1	net.2
medium	1.19	1.14
1Cetu-1Matu-Fc	0.69	0.78
1Matu-1Cetu-Fc	0.64	0.75
1Cetu-2Trastu-Fc	0.55	0.59
2Trastu-1Cetu-Fc	0.54	0.58
1Cetu-2Pertu-Fc	0.48	0.56
2Pertu-1Cetu-Fc	0.45	0.54
1Matu-2Trastu-Fc	0.52	0.57
2Trastu-1Matu-Fc	0.4	0.03
1Matu-2Pertu-Fc	-0.03	0.37
2Pertu-1Matu-Fc	0.46	0.51
2Trastu-2Pertu-Fc	0.55	0.64
2Pertu-2Trastu-Fc	0.59	0.65
2Trastu-3Patri-Fc	0.55	0.53
3Patri-2Trastu-Fc	0.43	0.45
2Trastu-3Elgem-Fc	0.27	0.33
3Elgem-2Trastu-Fc	0.39	0.39
2Pertu-3Patri-Fc	0.4	0.37
3Patri-2Pertu-Fc	0.3	0.26
2Pertu-3Elgem-Fc	0.22	0.11
3Elgem-2Pertu-Fc	0.35	0.39
3Patri-3Elgem-Fc	0.44	0.37
3Elgem-3Patri-Fc	0.38	0.38
1Cetu-3Patri-Fc	0.28	0.32
3Patri-1Cetu-Fc	0.28	0.24
1Matu-3Patri-Fc	0.28	0.26
3Patri-1Matu-Fc	0.26	0.28
1Cetu-3Elgem-Fc	0.27	0.24
3Elgem-1Cetu-Fc	0.27	0.21
1Matu-3Elgem-Fc	0.21	0.24
3Elgem-1Matu-Fc	0.21	0.24
HLADR-CD5-Fc	1.15	1.21
huIgG1 IRR	1.46	1.29

## Sheet: suppl-table-BxPC3-GR-viability
Antibodies	net.1	net.2
medium	1.53	1.4
1Cetu-1Matu-Fc	0.79	0.91
1Matu-1Cetu-Fc	0.96	0.95
1Cetu-2Trastu-Fc	0.59	0.52
2Trastu-1Cetu-Fc	0.54	0.54
1Cetu-2Pertu-Fc	0.44	0.46
2Pertu-1Cetu-Fc	0.39	0.38
1Matu-2Trastu-Fc	0.47	0.46
2Trastu-1Matu-Fc	0.51	0.69
1Matu-2Pertu-Fc	0.01	0.45
2Pertu-1Matu-Fc	0.5	0.55
2Trastu-2Pertu-Fc	0.56	0.45
2Pertu-2Trastu-Fc	0.49	0.53
2Trastu-3Patri-Fc	0.49	0.58
3Patri-2Trastu-Fc	0.52	0.63
2Trastu-3Elgem-Fc	0.49	0.6
3Elgem-2Trastu-Fc	0.42	0.56
2Pertu-3Patri-Fc	0.47	0.44
3Patri-2Pertu-Fc	0.46	0.57
2Pertu-3Elgem-Fc	0.45	0.39
3Elgem-2Pertu-Fc	0.58	0.23
3Patri-3Elgem-Fc	0.31	0.37
3Elgem-3Patri-Fc	0.71	0.45
1Cetu-3Patri-Fc	0.4	0.06
3Patri-1Cetu-Fc	0.41	0.43
1Matu-3Patri-Fc	0.49	NA
3Patri-1Matu-Fc	0.48	0.43
1Cetu-3Elgem-Fc	0.49	0.4
3Elgem-1Cetu-Fc	0.28	0.37
1Matu-3Elgem-Fc	0.42	0.54
3Elgem-1Matu-Fc	0.42	0.54
HLADR-CD5-Fc	1.11	1.22
huIgG1 IRR	1.09	1.33

## Sheet: suppl-table-P4604-viability
Antibodies	net.1	net.2
medium	1.26	1.13
1Cetu-1Matu-Fc	1.27	1.26
1Matu-1Cetu-Fc	1.21	1.15
1Cetu-2Trastu-Fc	0.91	0.63
2Trastu-1Cetu-Fc	0.92	0.89
1Cetu-2Pertu-Fc	0.68	0.68
2Pertu-1Cetu-Fc	0.64	0.59
1Matu-2Trastu-Fc	0.51	0.59
2Trastu-1Matu-Fc	0.7	0.07
1Matu-2Pertu-Fc	NA	0.45
2Pertu-1Matu-Fc	0.57	0.44
2Trastu-2Pertu-Fc	0.62	0.76
2Pertu-2Trastu-Fc	0.57	0.71
2Trastu-3Patri-Fc	0.55	0.54
3Patri-2Trastu-Fc	0.63	0.58
2Trastu-3Elgem-Fc	0.52	0.51
3Elgem-2Trastu-Fc	0.57	0.61
2Pertu-3Patri-Fc	0.5	0.76
3Patri-2Pertu-Fc	0.63	0.73
2Pertu-3Elgem-Fc	0.24	0.35
3Elgem-2Pertu-Fc	0.55	0.41
3Patri-3Elgem-Fc	0.56	0.46
3Elgem-3Patri-Fc	0.55	0.58
1Cetu-3Patri-Fc	0.69	0.72
3Patri-1Cetu-Fc	0.58	0.37
1Matu-3Patri-Fc	0.53	0.67
3Patri-1Matu-Fc	0.56	0.54
1Cetu-3Elgem-Fc	0.55	0.63
3Elgem-1Cetu-Fc	0.62	0.56
1Matu-3Elgem-Fc	0.59	0.63
3Elgem-1Matu-Fc	0.59	0.63
HLADR-CD5-Fc	1.16	1.24
huIgG1 IRR	1.38	1.3
