# Supplementary material for: Design and selection of optimal ErbB-targeting bispecific antibodies in pancreatic cancer
Source: Front Immunol. 2023 Apr 20;14:1168444. doi: 10.3389/fimmu.2023.1168444 (PMC10157173; doi:10.3389/fimmu.2023.1168444)
Supplement: Supplementary Table 3 — Raw data of CD107a degranulation and IFNγ secretion in NK92 cells co-cultured with AsPC1 (file 1), BxPC3 (file 2), CFPAC (file 3), and Sw1990 (file 4) cells incubated with the indicated antibodies. [file Table_3.xlsx]

## Sheet: suppl-table-ASPC1-ADCC
BsAbs	CD107a.1	CD107a.2	IFN.1	IFN.2	CD107a.IFN.1	CD107a.IFN.2
3Elgem-1Matu-Fc	1.23	0.07	0.5	0.32	0.09	0.03
1Matu-3Elgem-Fc	0.19	0.06	0.15	0.05	0	0.03
3Elgem-1Cetux-Fc	1.76	0.09	0.47	0.89	0.18	0
1Cetux-3Elgem-Fc	-0.04	0.11	-0.18	0.33	-0.01	0.03
3Patri-1Matu-Fc	3.6	0.24	0.81	1.1	0.34	0.19
1Matu-3Patri-Fc	0.11	0.29	-0.25	-0.11	0	-0.03
3Patri-1Cetux-Fc	2.01	0.14	0.5	1.14	0.21	0.11
1Cetux-3Patri-Fc	0.02	0.15	-0.21	0.52	0	0
3Elgem-3Patri-Fc	0.03	1.31	-0.07	-1.19	-0.01	-0.1
3Patri-3Elgem-Fc	0.09	1.31	-0.07	-0.91	0.01	-0.03
3Elgem-2Pertu-Fc	0.07	1.47	-0.03	-0.43	0.01	-0.01
2Pertu-3Elgem-Fc	-0.01	1.11	0.04	-0.79	-0.01	-0.1
3Patri-2Pertu-Fc	0.03	1.3	-0.07	-0.85	-0.01	-0.09
2Pertu-3Patri-Fc	-0.04	1.88	0.01	-1	-0.01	-0.08
3Elgem-2Trastu-Fc	-0.03	1.83	0.18	-0.95	0	-0.11
2Trastu-3Elgem-Fc	0.1	1.52	0.3	-0.9	0	-0.07
3Patri-2Trastu-Fc	-0.02	1.14	0.78	-0.72	0.03	-0.07
2Trastu-3Patri-Fc	0.04	1.17	0.26	-1.19	-0.01	-0.1
2Pertu-2Trastu-Fc	0.33	0.01	-0.14	0.03	0.03	-0.01
2Trastu-2Pertu-Fc	0.66	1.55	-0.06	0.83	-0.03	0.19
2Pertu-1Matu-Fc	-0.09	-0.03	-0.32	-0.07	0.04	-0.02
1Matu-2Pertu-Fc	-0.12	-0.04	-0.29	-0.08	-0.05	0
2Trastu-1Matu-Fc	-0.15	-0.04	-0.39	-0.13	-0.1	-0.01
1Matu-2Trastu-Fc	0	0	-0.31	-0.13	-0.08	0.01
2Pertu-1Cetux-Fc	-0.05	0.67	-0.13	0.32	-0.03	0.09
1Cetux-2Pertu-Fc	0.02	0.02	-0.2	-0.04	-0.08	0.01
2Trastu-1Cetux-Fc	0	-0.2	-0.23	0.11	-0.02	-0.02
1Cetux-2Trastu-Fc	0.1	-0.04	-0.31	0.04	-0.1	-0.01
1Matu-1Cetux-Fc	0.01	0.57	-0.15	0.54	-0.07	0.1
1Cetux-1Matu-Fc	-0.04	-0.03	-0.1	-0.11	-0.04	0.01

## Sheet: suppl-table-BxPC3-ADCC
Antibodies	CD107a.1	CD107a.2	IFN.1	IFN.2	CD107a.IFN.1	CD107a.IFN.2
3Elgem-1Matu-Fc	7.45	-0.65	9.24	5.2	4.04	0.01
1Matu-3Elgem-Fc	0.83	-0.61	1.55	1.94	0.17	-0.1
3Elgem-1Cetu-Fc	7.11	-0.51	7.29	6.95	3.32	-0.02
1Cetu-3Elgem-Fc	0.36	-0.63	1.71	0.42	0.07	-0.13
3Patri-1Matu-Fc	13.21	3.85	10.07	15.83	6.19	0.88
1Matu-3Patri-Fc	0.53	-0.64	2.81	0.21	0.2	-0.16
3Patri-1Cetu-Fc	8.11	-0.56	9.09	10.8	4.45	0.3
1Cetu-3Patri-Fc	0.12	-0.72	0.51	-0.11	0.09	-0.16
3Elgem-3Patri-Fc	-0.01	-0.26	0.38	-0.42	0.04	-0.09
3Patri-3Elgem-Fc	0.19	0.01	0.64	-0.02	0.02	0.02
3Elgem-2Pertu-Fc	0.03	-0.09	0.24	-0.04	0.02	-0.01
2Pertu-3Elgem-Fc	0.03	0.03	0.14	-0.03	0.01	0.11
3Patri-2Pertu-Fc	0.09	-0.18	0.24	-0.28	0.08	0.01
2Pertu-3Patri-Fc	-0.02	-0.04	0.27	-0.09	0.01	-0.06
3Elgem-2Trastu-Fc	0.17	-0.09	1.03	-0.27	0.05	-0.06
2Trastu-3Elgem-Fc	0	-0.04	2.63	-0.14	0.09	0.02
3Patri-2Trastu-Fc	0.78	-0.17	6.89	-0.09	0.62	-0.01
2Trastu-3Patri-Fc	0.18	-0.31	2.07	-0.42	0.04	-0.06
2Pertu-2Trastu-Fc	0.11	0.59	4.61	5.55	0.05	0.63
2Trastu-2Pertu-Fc	0.08	0.03	6.29	4.47	0.14	0.17
2Pertu-1Matu-Fc	-0.16	-0.05	4.7	-0.2	0.09	0
1Matu-2Pertu-Fc	-0.2	-0.09	1.35	0.05	0.02	0
2Trastu-1Matu-Fc	-0.16	0.03	0.79	-0.15	-0.02	0.02
1Matu-2Trastu-Fc	-0.07	0.12	4.77	-0.38	0.13	0
2Pertu-1Cetu-Fc	0.37	0.72	3.73	14.36	0.31	0.99
1Cetu-2Pertu-Fc	0.09	0.02	3.55	2.95	0.1	0.09
2Trastu-1Cetu-Fc	0.3	-0.32	3.01	12.34	0.14	-0.01
1Cetu-2Trastu-Fc	0.04	0.34	7.88	5.65	0.21	0.25
1Matu-1Cetu-Fc	0.16	0.89	12.81	14.16	0.6	1.22
1Cetu-1Matu-Fc	-0.25	0.04	12.86	0.88	0.04	0.03

## Sheet: suppl-table-CFPAC-ADCC
Antibodies	CD107a.1	CD107a.2	IFN.1	IFN.2	CD107a.IFN.1	CD107a.IFN.2
3Elgem-1Matu-Fc	-0.2	-0.31	2.78	-0.81	0.09	0
1Matu-3Elgem-Fc	0.04	-0.23	1.6	-1.04	0.03	0.04
3Elgem-1Cetux-Fc	0.5	-0.13	6.39	-1.1	1.01	-0.03
1Cetux-3Elgem-Fc	-0.19	0	-0.72	-1.01	-0.01	-0.03
3Patri-1Matu-Fc	1.62	-0.27	8.1	-0.75	1.6	0
1Matu-3Patri-Fc	-0.16	-0.03	-0.86	-1.28	0.63	-0.03
3Patri-1Cetux-Fc	0.69	-0.01	8.25	-0.75	1.18	0.06
1Cetux-3Patri-Fc	-0.11	-0.16	6.06	-1.08	-0.09	0
3Elgem-3Patri-Fc	0.19	-0.47	-0.2	-0.47	0.02	0.02
3Patri-3Elgem-Fc	0.08	-0.45	0.05	-0.62	0.09	-0.05
3Elgem-2Pertu-Fc	0.03	-0.32	-0.22	-0.47	0.01	0.06
2Pertu-3Elgem-Fc	-0.06	-0.2	-0.28	-0.7	-0.01	-0.02
3Patri-2Pertu-Fc	0.28	-0.26	-0.22	-0.68	-0.01	-0.05
2Pertu-3Patri-Fc	0.1	-0.38	-0.31	-0.57	0.01	-0.09
3Elgem-2Trastu-Fc	0.14	-0.08	0.03	-0.59	0.04	-0.04
2Trastu-3Elgem-Fc	-0.08	0.06	-0.21	-0.56	-0.01	0.04
3Patri-2Trastu-Fc	0.36	-0.33	2.98	-0.45	0.2	0.03
2Trastu-3Patri-Fc	0.03	-0.3	-0.28	-0.62	0.03	-0.07
2Pertu-2Trastu-Fc	-0.12	-0.21	0.36	-0.2	0.02	-0.01
2Trastu-2Pertu-Fc	0.25	-0.21	-0.22	-0.21	0	-0.01
2Pertu-1Matu-Fc	0.74	-0.2	-0.02	-0.15	0.08	-0.01
1Matu-2Pertu-Fc	-0.04	-0.18	-0.3	-0.2	-0.08	0
2Trastu-1Matu-Fc	NA	0.12	NA	0.27	NA	0.02
1Matu-2Trastu-Fc	NA	1.59	NA	1	NA	0.21
2Pertu-1Cetux-Fc	0.62	-0.09	-0.16	0.03	-0.05	0.02
1Cetux-2Pertu-Fc	0.71	-0.16	-0.28	-0.14	-0.07	-0.01
2Trastu-1Cetux-Fc	NA	-0.12	NA	-0.14	NA	0
1Cetux-2Trastu-Fc	0.01	-0.08	-0.19	-0.09	0.02	-0.01
1Matu-1Cetux-Fc	0.46	0	0.17	0.06	0.06	-0.01
1Cetux-1Matu-Fc	0.13	-0.08	0.23	0.65	0.07	0.02

## Sheet: suppl-table-Sw1990-ADCC
Suppl. Table 3: Raw data of CD107a degranulation and IFN secretion in NK92 cells co-cultured with AsPC1 (file 1), BxPC3 (file 2), CFPAC (file 3), and Sw1990 (file 4) cells incubated with the indicated antibodies.
Antibodies	CD107a.1	CD107a.2	IFN.1	IFN.2	CD107a.IFN.1	CD107a.IFN.2
3Elgem-1Matu-Fc	0.75	0	2.11	0.97	0.31	0.03
1Matu-3Elgem-Fc	0.62	0.05	0.72	0.52	0.16	0.07
3Elgem-1Cetu-Fc	2.91	0.31	6.81	6.2	2.7	0.39
1Cetu-3Elgem-Fc	-0.03	0.01	-0.51	-0.2	-0.01	0.06
3Patri-1Matu-Fc	3.64	0.74	5.81	5.66	2.22	0.69
1Matu-3Patri-Fc	0.04	0.01	0.06	-0.17	0.06	0.07
3Patri-1Cetu-Fc	2.31	0.95	5.78	5.46	2.09	1
1Cetu-3Patri-Fc	-0.12	0.27	-0.72	-0.31	-0.05	0.03
3Elgem-3Patri-Fc	0.12	-0.32	-1.18	1.33	0.03	-0.06
3Patri-3Elgem-Fc	0.09	-0.38	0.05	0.52	-0.01	0.19
3Elgem-2Pertu-Fc	0.12	-0.47	-1.04	1.62	-0.01	0.16
2Pertu-3Elgem-Fc	0.08	-0.16	-1.44	-0.5	-0.03	-0.07
3Patri-2Pertu-Fc	0.24	-0.12	-0.99	-0.29	-0.01	0.11
2Pertu-3Patri-Fc	0.08	0.05	-0.92	-0.26	0	-0.02
3Elgem-2Trastu-Fc	0.16	-0.13	-0.86	-0.66	-0.01	-0.01
2Trastu-3Elgem-Fc	0.21	-0.15	-2.05	-0.51	-0.02	-0.03
3Patri-2Trastu-Fc	0.79	-0.01	16.26	13.9	1.1	0.94
2Trastu-3Patri-Fc	0.28	-0.26	2.86	3.34	0.04	0.15
2Pertu-2Trastu-Fc	NA	0.12	NA	0.03	NA	0.05
2Trastu-2Pertu-Fc	1.59	2.63	-0.24	0.88	-0.03	0.18
2Pertu-1Matu-Fc	NA	-0.22	NA	-0.13	NA	-0.03
1Matu-2Pertu-Fc	0.02	-0.19	-0.29	-0.13	-0.07	-0.04
2Trastu-1Matu-Fc	0.03	-0.11	-0.05	-0.26	0.02	-0.04
1Matu-2Trastu-Fc	0.75	-0.15	-0.25	-0.29	-0.02	-0.04
2Pertu-1Cetu-Fc	5.65	1.32	-0.13	1.56	0.2	0.36
1Cetu-2Pertu-Fc	0.27	0.12	-0.25	0.09	-0.03	-0.01
2Trastu-1Cetu-Fc	3.62	0.53	-0.18	1.22	0.03	0.11
1Cetu-2Trastu-Fc	0.99	0.01	-0.23	0.1	-0.03	-0.02
1Matu-1Cetu-Fc	0.15	1.3	0	1.59	-0.02	0.37
1Cetu-1Matu-Fc	0.67	-0.06	0	-0.2	0.01	-0.03
