# Supplementary material for: Design and selection of optimal ErbB-targeting bispecific antibodies in pancreatic cancer
Source: Front Immunol. 2023 Apr 20;14:1168444. doi: 10.3389/fimmu.2023.1168444 (PMC10157173; doi:10.3389/fimmu.2023.1168444)
Supplement: Supplementary Table 5 — Raw data of phosphoreceptor activation in C-PDX P4604 (file 1), BxPC3 (file 2), and Sw1990 (file 3) cells incubated with the four lead BiXAb™, the corresponding 2MAbs or 1MAbs. [file Table_5.xlsx]

## Sheet: P4604
			Mb number	477	478	479	480	649	650	651	652	991	857	858	859	860	945	946	947	948	991
			Treatment	Medium 2% SVF	EGF+NRG1b	iMEK	iPI3K	1Cetux	1Matu	2Trastu	3Patri	huIgG1 IRR	2Trastu-1Cetu-Fc	2Trastu+1Cetu	3Patri-2Trastu-Fc	3Patri+2Trastu	3Patri-1Cetu-Fc	3Patri+1Cetu	3Patri-1Matu-Fc	3Patri+1Matu	BsAb IRR
Membrane	R family	Target	Phosphorylation site	Pixel	Pixel	Pixel	Pixel	Pixel	Pixel	Pixel	Pixel	Pixel	Pixel	Pixel	Pixel	Pixel	Pixel	Pixel	Pixel	Pixel	Pixel
A1,A2	Reference	Spots		16875485	19493164	20265727	21408381	20813961	21149558	16827546	16417017	18185293	13640598	15334464	16113380	17232433	18378640	17572464	17218647	17841052	17043040
				17115191	19908240	20057817	20389245	19461055	20052318	16397502	16439059	17628077	13164374	13347031	17546902	21150863	20162976	18810676	18358393	18718208	15932166
A23,A24	Reference	Spots		17768315	19122256	19930011	21730333	20245357	20028358	13947189	17362431	19759285	16182656	18412519	15252434	15635299	20963816	16388552	18113461	19979164	18422608
				18264651	18669946	17928675	20685849	17702057	18890426	14986861	16298691	21999925	17185462	15799547	15046570	19206921	21638260	19799964	20158477	20133520	19110082
B1,B2	EGFR	EGFR		19952793	20913234	21637527	20651207	21397857	22283824	16355258	14633869	19325055	8615080	13841726	15417706	17098547	14786402	16085640	15736269	20530208	15807496
				19079005	22165846	21032899	22471289	21064549	21350766	16783150	15580247	18451267	8023496	12779019	16194228	19824505	15738566	17617026	17731181	20894914	15682882
B3,B4	EGFR	ErbB2		4942781	14614043	21112065	21662597	9101299	9159762	5513644	19498911	16346915	2989576	1220780	3603141	11183462	5017275	12536861	16841689	15661786	16167062
				4649298	14302770	18850227	20446251	7717380	7747070	2605510	18758343	15511797	2362914	887480	1356007	4527173	4010935	11643085	15739573	13384566	14835258
B5,B6	EGFR	ErbB3		972490	9874648	12849925	11329646	9078690	9224147	4452490	9376896	10590586	10521206	9746930	2158371	5477122	2055567	3707259	2443224	4302253	7635684
				994935	9656507	12171227	11105083	8884341	9319817	4077715	9253526	10589417	11638284	10475589	2291067	5686034	2046458	3564756	2191620	4607191	6824018
B7,B8	EGFR	ErbB4		783455	1781699	3209099	3244946	1652496	1901671	895156	2799790	2600489	3621101	2276924	902982	2384370	1614480	1522665	1441962	1649239	1916937
				774469	1729246	2891374	2793882	1161844	1502772	891491	2201382	2341780	2997585	1757938	776685	2204789	1580066	1273033	1306446	1372726	1621415
B9,B10	FGFR	FGFR1		723701	1725544	3037593	3110290	894206	1194004	1327167	3230352	2451935	3191499	1235785	893468	2292075	1634688	1209434	1381109	1294861	1650695
				745067	1721788	2884789	3366822	816422	1186071	1360958	3322338	2408198	2822882	1139865	930214	2318132	1642999	1267418	1400033	1267374	1627221
B11,B12	FGFR	FGFR2α		827727	2284876	4241263	4355131	944046	1353522	1795738	4366678	3084194	3142310	1230701	1310385	2798573	1813167	1408291	1809572	1490575	2302656
				819993	2130575	4031238	3906925	896863	1251747	1789581	4471482	2852325	2932590	1205501	1251859	2699009	1778720	1370469	1812350	1466473	2351838
B13,B14	FGFR	FGFR3		1684720	4104060	6834512	6490077	2165010	2321127	3063073	8359579	5071541	5600805	2511918	2070221	4706672	2274052	3621431	3244859	3106153	3433328
				1571065	3960602	6744216	6294860	1988623	2116838	2826260	7684463	5369821	5745817	2625632	1818985	4858905	2347129	3644028	3645722	3333925	3462862
B15,B16	FGFR	FGFR4		231999	1743910	2802340	2817846	519591	795787	1031643	2761569	2744024	1515160	742688	666497	1996106	1422918	1276105	1626774	1093644	1514636
				167820	1666020	2667860	2666471	504842	726676	978677	2554803	2510267	1435894	743929	547830	1760240	1380989	1180383	1252380	968916	1408075
B17,B18	InsulinR	InsulinR		428861	2041526	2914374	3082096	798084	971751	1085362	3038430	2701026	2543221	1034904	608747	1983774	1642232	1611319	1299117	1423102	1807360
				464721	2031015	2974964	3077846	898189	1012767	1120060	3060963	2716892	2472029	1012265	586404	1933334	1711376	1608581	1284785	1498421	1855815
B19,B20	InsulinR	IGF-IR		1025004	2557053	3881326	4110909	2279865	2412128	2118055	6762118	4295551	8546618	2870998	1242545	4691354	2494763	5535496	2714885	4999121	2198353
				880939	2344156	3502621	3924649	2220975	2267517	1924679	6397671	4463335	8535407	2798076	1157624	4249469	2464873	5688665	2548940	5222738	2265479
B21,B22	Axl	Axl		533341	1935295	3271203	3112814	1552236	1484142	1281288	4407839	2848757	4745600	1875596	709990	2119286	1993669	1802474	1484110	2388540	1989471
				590174	1849096	2777453	2902943	1787340	1907506	1250344	4029773	2990411	4659774	2037728	748639	2021828	2239603	1765870	1429756	2266469	2215694
B23,B24	Axl	Dtk		406199	1343977	1983333	2016050	1062207	2302348	851510	2013688	2369418	1977712	1403213	403384	969596	1927543	872379	1185735	1366614	3816606
				338221	1193539	2062548	2059967	859309	1662536	913188	2237393	2666483	1688759	1765970	370009	1121317	1720845	618954	1537916	1348030	4642280
C1,C2	Axl	Mer		711446	2526140	7525369	5109795	1644750	2577384	3138081	6744179	9774448	4928483	2466423	2120494	6653845	1986041	2227091	3841011	6504709	9593610
				1115570	3280243	6512509	11952969	1816632	2517628	3449911	7770448	11047034	4987155	2281473	2403477	8873644	2052112	2863201	5784919	7911387	10947248
C3,C4	HGFR	HGFR		668997	2460214	4474623	9788164	1212060	1464293	2206874	9628386	6420009	8425838	1498047	1548835	6541433	1685481	3472530	3889093	7198467	8393428
				556957	1851374	5047804	4280758	1199371	1398226	1963085	9801388	4793520	8610136	1485762	1174778	5511558	1591590	3094124	4081350	6224309	5960133
C5,C6	HGFR	MSPR		596039	1464660	3642464	3638638	1466272	1510301	1182807	3286937	2765277	2624284	1780417	1068008	2556929	1511874	1452081	1727312	1982398	3106841
				560147	1385170	2827974	3114888	1170096	1599530	1056164	2914590	2388264	2920867	2045689	949363	2315908	1465603	1350624	1474857	1790832	2691493
C7,C8	PDGFR	PDGFRα		435375	1294935	2915481	2355695	634046	937409	941394	2309698	2364361	1962444	1108641	925183	2062810	1363048	936023	1330773	1253152	2060072
				449509	1258821	2496081	2087339	568019	863902	958169	2021705	2222506	1958784	1045668	791609	2157084	1346974	795614	1213036	1021649	1697821
C9,C10	PDGFR	PDGFRβ		571117	1106061	2229274	2284962	692291	885054	1140651	1962648	1878740	2324657	1181421	757798	1631230	1460483	821221	1019624	983914	1262735
				585069	1060475	2244870	2427577	638164	903657	1217878	1999860	1777282	2162254	1120311	861082	1682653	1482788	882285	1036464	1019944	1231756
C11,C12	PDGFR	SCFR		568442	1194707	2246527	2603042	584214	909369	1287010	2232413	1743383	2005325	942006	903499	1698524	1477869	913727	1147919	1024477	1541794
				516031	1115281	2227562	2382382	527126	906755	1299326	2270289	1565430	1904307	893342	879557	1598752	1469804	903157	1208619	992343	1563373
C13,C14	PDGFR	Flt-3		529997	1881107	3350038	3145076	861091	1222435	1736510	3601243	2692277	2462006	1193198	1146158	2195423	1483187	1208688	1628933	1378298	2038625
				459344	1785824	3372792	3185958	773654	1133485	1496741	3374296	2829013	2608759	1219846	1187983	2294777	1529740	1400751	1797411	1428721	2090093
C15,C16	PDGFR	M-CSFR		470351	2171242	3718155	3557236	762830	998567	1844274	4162012	3451974	2554766	1024819	1077375	2796161	1637797	1627784	1911369	1309301	2038861
				436641	2115423	3355282	3471666	699127	1001154	1721438	3987059	3304964	2397919	997480	979459	2669608	1672560	1520229	1762471	1285780	1877503
C17,C18	RET	c-Ret		464668	1779092	2363967	2509209	848290	989332	1198215	2790887	2049700	3737187	1128102	582477	2174860	1935220	1605200	1145812	1470922	1387114
				507222	1652462	2370905	2497772	847031	1031092	1181747	2681640	2088438	3617213	1118610	530980	1999066	2006742	1690204	1175172	1524573	1388802
C19,C20	ROR	ROR1		966978	2024550	2522496	2955051	1387481	1526923	1375825	2402070	2267611	2588612	1699961	606395	1636999	2267864	1836810	1310263	1687631	1823274
				890363	1854809	2398260	2767902	1218970	1395570	1241476	2196881	2185072	2495604	1773148	605821	1495678	2203944	1939928	1236456	1733624	1897572
C21,C22	ROR	ROR2		471331	1310650	2445511	2392531	905572	1003460	1212449	1983698	1957057	2113753	1374922	534169	961361	1788322	1140781	1040031	1100862	1784899
				479350	1308772	2125299	2280422	853305	982248	1187670	2010191	1934509	2246382	1392388	535232	833471	1791779	1052783	1000468	1120421	1875722
C23,C24	Tie	Tie-1		977516	1771590	2568216	2707096	1324395	1197888	1607393	3101073	2721899	3057027	1817957	797311	1350433	2246969	1244985	1503926	1521695	2337034
				896048	1664543	2821174	2737093	1416909	1142500	1439569	3307442	2953536	2763635	1735707	719263	1583530	2079297	992849	1812720	1594320	2185326
D1,D2	Tie	Tie-2		558461	1292339	3256619	1588614	594892	889553	1984637	3955812	3609304	2398615	887425	1382064	3503924	1795310	1626247	1998365	1793303	3746323
				661130	1474028	3065258	3439254	706170	961510	1997594	4010295	3812226	2443942	962841	1460437	3670940	1821217	1795746	2226275	2012962	4257587
D3,D4	NGFR	TrkA		521831	1204509	2782450	6984949	499336	741345	1512688	3071158	4135200	2102591	687850	1150565	3526102	1535700	1522173	1641327	1640054	4230637
				517461	1321138	3544155	3648578	614496	723275	1445248	3225969	4419979	2155135	688647	1261888	3430614	1499898	1430989	1686891	1581629	4063360
D5,D6	NGFR	TrkB		474617	766475	2033432	1980850	606875	586407	857460	1308835	1704619	1376667	607839	773233	1496147	1432835	805353	953090	877748	1572921
				455889	705478	2061880	1943601	590109	649130	881231	1269249	1519584	1628139	845526	718733	1376040	1438380	849905	958438	827204	1421326
D7,D8	NGFR	TrkC		518190	1090205	2604286	2266499	541367	769745	1319821	2276943	2260470	1881882	919137	946982	2019707	1420803	894301	1286029	925176	1806237
				567293	1119199	2338424	2002069	454995	755979	1402155	2117775	2248071	1872124	952067	897338	1864412	1431363	846825	1193749	868175	1575040
D9,D10	VEGFR	VEGFR1		422672	1033140	2736025	2400343	432409	756674	1765113	2377435	2451999	1954631	899408	978810	1937050	1392351	677365	1122744	779710	1614874
				447931	985363	2734283	2396796	376903	713893	1738838	2388884	2266030	1969805	887951	995129	1908732	1385671	716572	1111198	796039	1409634
D11,D12	VEGFR	VEGFR2		463920	782516	2128593	1816744	379161	671936	1392756	1690129	1536591	1085203	745043	838743	1319391	1426110	639584	946855	652020	1008085
				421688	789628	1983740	1650018	381133	668258	1362923	1660399	1387694	926886	789367	766341	1176556	1422269	610566	910448	624158	1000124
D13,D14	VEGFR	VEGFR3		874481	1721264	3520065	2992760	886688	1196109	2427413	3764970	2775626	2606954	1406511	1243046	2507284	1697793	1549851	1618351	1202036	1539439
				832699	1868820	3474578	2951914	926292	1116568	1985372	3538995	2819427	2737967	1328429	1196450	2536846	1766084	1561804	1686701	1217274	1504078
D15,D16	MuSK	MuSK		611134	2463571	5057748	4194544	962802	1316207	2789894	5535120	4978731	3578715	1235695	1610615	3860772	1873878	1795986	2387199	1468140	2552545
				602545	2219827	4633702	3918735	939435	1268774	2715948	5183317	4620258	3319611	1295316	1365823	3715187	1907150	1786806	2272645	1420773	2418552
D17,D18	EphR	EphA1		711762	2020115	2964088	2947485	964030	1050647	1678195	3129868	2620412	2993641	1185026	757706	2441097	1931657	1510084	1325457	1161930	1673981
				715393	1876245	2989896	2846110	912930	1016634	1753762	2945540	2669297	2946933	1140624	684991	2265469	1909012	1519272	1314495	1273236	1654012
D19,D20	EphR	EphA2		671117	1377206	1651290	1956557	902323	1058999	1356867	2526860	1977929	2992261	1188347	425565	1621147	1852713	1561459	1042343	1279743	1073742
				582927	1237726	1536121	1678281	736027	948022	1212873	2172498	1725568	2942323	1171238	367444	1349908	1807002	1521648	900959	1240121	1082260
D21,D22	EphR	EphA3		306154	897110	1764199	1202699	376844	482862	1290254	1669041	1391312	1573887	840047	227737	644348	1547372	743276	464188	666994	981253
				283057	819272	1662400	1097471	377421	456697	1295550	1713801	1466981	1952847	853761	191705	561317	1473108	650963	426801	645479	1091903
D23,D24	EphR	EphA4		694104	848959	1547979	1523588	837091	814094	1429861	3139637	1897749	4488538	1598099	557605	1356689	1883972	1326870	974308	1844071	1463078
				581787	769533	1535317	1648954	862480	828892	841783	3088539	1863122	4094795	1480277	536073	1480499	1731292	1143158	1066805	1860872	1389480
E1,E2	EphR	EphA6		325511	453741	980798	395547	202203	354208	2275535	3633926	1544389	1140552	458872	2003147	3389666	1637163	812273	911641	1253303	1246026
				328404	491256	822356	1128906	268545	473088	2348791	3064849	1342982	1044606	461500	1836905	3267740	1858837	1061229	977849	1262549	1430026
E3,E4	EphR	EphA7		233328	312684	607698	2430041	225102	389891	727445	686855	789281	501503	214963	640531	1788563	1765438	840635	751839	828008	1434709
				265634	341680	880811	1875121	267097	442462	538000	611516	988848	505810	237039	578507	1241758	1483501	636061	673092	763846	1657904
E5,E6	EphR	EphB1		324728	734689	2100153	2221946	445731	500411	1106577	1577120	1923521	1383291	357679	821441	1679103	1442724	667316	919591	820087	1837057
				366245	739692	2280568	2170016	454936	526464	1217539	1608773	1895463	1701421	561211	760792	1587187	1396404	735777	1044439	799168	1736766
E7,E8	EphR	EphB2		1099697	1481875	3201141	2864964	1207403	1079450	2139096	3600982	2725157	3737548	1532422	1321960	2601898	2025821	1758564	1991449	1490741	2309241
				1163093	1493386	2837139	2482734	1153370	1024868	2150402	3491846	2836161	3710903	1623021	1243284	2557252	2001437	1703263	1868979	1511236	2438764
E9,E10	EphR	EphB4		620217	939405	2606615	2447187	598732	690260	1910319	2636734	2357199	2462150	1072826	1005511	2082335	1540314	935201	1312634	967945	2006038
				579881	955256	2785823	2561088	552784	657645	1974944	2639759	2273318	2379419	1026472	1015195	2097379	1520730	920230	1281329	955174	1678458
E11,E12	EphR	EphB6		763700	1088115	2756259	2551019	740166	844815	1919134	2859383	2100663	2111806	1240403	1108208	2063563	1737069	1163222	1401463	998191	1570044
				730093	1035144	2678506	2401708	724076	857608	1937930	2824550	2002768	2025172	1291579	1080272	2030577	1668876	1146644	1312747	984909	1577829
E13,E14	InsulinR	ALK		1343170	2132421	4947957	4135062	1444715	1780008	2515133	5674592	3958742	4391162	1908927	1754939	3707920	1947890	2604871	2550937	1929089	2481111
				1359968	2228245	4913922	4140650	1508897	1674189	2515133	5119845	3768358	4473670	1815238	1730833	3762588	2033352	2494607	2515465	2055409	2470805
E15,E16	___	DDR1		870905	1981776	4125950	3811018	1098770	1160327	2083071	4415564	3768376	3216652	1314962	1236747	3160318	1975107	1919800	2041830	1543051	2351095
				812191	1922481	3857533	3595630	1029639	1178438	2045514	4055480	3736748	3082610	1390108	1025413	2959220	2076225	1740622	1898298	1444321	2334024
E17,E18	___	DDR2		974073	1555506	2425555	2569076	1076490	1021990	1419751	2459933	2090102	2738892	1259594	593370	1808771	1976924	1414950	1223819	1120389	1503871
				1020179	1421060	2363214	2361630	993068	990517	1442245	2872025	2033742	2957407	1229749	537118	1758430	1953463	1362030	1118014	1185276	1497715
E19,E20	EphR	EphA5		701203	1426651	2619339	2355700	739094	781066	1705391	3389157	2294567	2975244	1112731	552212	2316329	1732643	1351646	1106808	1088052	1625157
				651972	1349037	2521803	2152418	659054	684915	1634797	3124971	2051761	2878866	1072704	547281	2028597	1631027	1294963	1034655	1082263	1590006
E21,E22	EphR	EphA10		1074602	2048604	4926457	3536279	1239655	1002701	2829903	4283257	3337489	4317870	1546192	1094660	2429118	2024868	1760512	1598432	1789127	2917018
				989796	1893716	4285514	3418599	1237873	889286	2984750	4166031	3490163	4614034	1625697	1083021	2326054	2035614	1701486	1568541	1865144	3147626
F1,F2	Reference	Spots		16671953	17836196	17116093	18623941	20321885	17659562	16499856	16356955	16692157	15135976	15611995	14226364	17042125	15806541	16478060	16822923	21743428	14189848
				18661479	17674652	19246607	17363493	19622957	19071630	16867744	16295207	16444653	15030364	15466357	19662184	19586855	17883668	20076052	18525039	21561188	16076606
F5,F6	EphR	EphB3		521543	828665	2460705	2247558	713856	683549	1955348	3115786	1559457	1408341	722692	1326760	2083630	1613278	1172657	1566605	1581948	1377516
				567089	793006	2598430	2215230	671320	651583	1954363	2992766	1618399	1624369	783004	1293878	1909469	1583967	1164243	1548201	1401943	1313416
F7,F8	___	RYK		1552106	2507973	6352869	4766434	1565807	1480018	4228479	8144775	4626417	6275252	2336518	2670501	4799269	2214422	3038570	3405169	3091214	3513370
				1521201	2416314	5794106	4181388	1389668	1438273	4339345	7954035	4643095	6344051	2241514	2609482	4756108	2180125	3070875	3451206	3020405	3556252
F23,F24	Control(-)	PBS		79296	0	111963	151122	35499	22951	380835	184345	0	289947	67527	74747	82874	1208632	236617	80187	32888	0
				0	17706	0	0	0	0	0	0	90717	0	0	0	0	1118009	0	0	0	4265

## Sheet: BxPC3
			Mb number	337	338	977	978	365	366	367	368	339	817	818	819	820	793	794	795	796	340
			Treatment	Medium 2% SVF	EGF+NRG1b	iMEK	iPI3K	1Cetux	1Matu	2Trastu	3Patri	huIgG1 IRR	2Trastu-1Cetu-Fc	2Trastu+1Cetu	3Patri-2Trastu-Fc	3Patri+2Trastu	3Patri-1Cetu-Fc	3Patri+1Cetu	3Patri-1Matu-Fc	3Patri+1Matu	BsAb IRR
Membrane	R family	Target	Phosphorylation site	Pixel	Pixel	Pixel	Pixel	Pixel	Pixel	Pixel	Pixel	Pixel	Pixel	Pixel	Pixel	Pixel	Pixel	Pixel	Pixel	Pixel	Pixel
B1,B2	EGFR	EGFR		3672365	17733210	15769346	15861903	16002916	12044196	17964730	17557309	18336008	10984544	7062925	17487447	18065715	5341276	5413910	16788769	17615075	18466371
				3439421	17502864	15632742	14200267	14577240	11640119	17223602	16855581	17816202	10537759	6722466	16519171	16499491	5308776	6012998	17281817	17658581	17762347
B3,B4	EGFR	ErbB2		236190	1478032	3860927	2944654	635010	446041	1660542	2849765	1265091	543813	253832	3709029	1755354	489007	594499	3539641	2750719	2183973
				204155	1131540	1494756	1347278	408664	444686	741163	1864514	1183641	578849	262228	2168835	382770	189828	406526	1220401	711801	1615392
B5,B6	EGFR	ErbB3		750622	4918904	4356261	2950070	4971935	7184704	2646471	3353091	2934014	6385914	3405581	4035264	654667	709671	2768528	1396306	1033676	4346052
				542219	4693355	4495989	3034031	4942313	6528280	2339050	3063211	2593981	5944677	3093812	3703754	509335	814014	2826837	1512777	716971	3948819
B7,B8	EGFR	ErbB4		104963	317482	507572	385354	126493	135910	287206	470060	358333	551338	255798	1062001	103476	100180	483606	225902	178408	330472
				156433	294022	296083	304490	123077	121079	249268	444500	348670	575671	228643	915568	84495	127005	389109	152072	139033	352360
B9,B10	FGFR	FGFR1		300475	616116	530434	360806	424882	437675	468337	556170	812547	940795	514508	1075869	228803	367432	625916	431889	159394	737607
				286068	583077	469737	360863	452807	422353	386342	542068	812079	929853	437117	970249	188396	359234	541426	423925	144883	674239
B11,B12	FGFR	FGFR2α		20682	296836	201392	242824	164273	116161	228304	337566	511104	587591	194339	843393	85755	119209	267287	121809	59468	347165
				0	339215	171149	210901	129213	115597	202361	325304	520970	570362	177831	761657	74242	88459	175216	92503	30458	270409
B13,B14	FGFR	FGFR3		125637	609740	720601	696803	534364	483822	754422	902184	878608	776725	457261	1049935	399538	242225	353183	384974	179847	722893
				168562	610264	738966	715383	512359	404357	682286	935192	800706	711455	519120	997809	444291	226606	339539	366806	185092	687685
B15,B16	FGFR	FGFR4		30319	183184	69137	153838	151429	91926	146134	271240	399441	443884	232262	590504	150595	0	98468	40180	17665	291891
				85877	179787	21436	149466	132763	84568	152425	278590	367062	391134	231615	573581	183600	7470	90030	0	18544	264435
B17,B18	InsulinR	InsulinR		277933	225727	129047	158580	129955	111166	133266	313534	415307	376993	244559	692287	394826	25780	83562	30095	79797	265117
				218298	257911	148899	149304	142743	127946	181987	317430	405268	401673	290767	737046	448549	53863	95386	44004	168822	276109
B19,B20	InsulinR	IGF-IR		169351	439428	314119	235545	275353	197783	277769	427444	521686	496649	395646	859649	565196	177414	178012	209844	287023	385014
				132982	475129	404071	315799	270484	232544	292082	403335	438979	583431	394554	777505	489940	219179	105148	191089	359773	414911
B21,B22	Axl	Axl		307634	1265014	859303	480625	409360	308472	743801	1208582	797445	582714	350164	1583263	869412	266574	251224	552359	670733	839043
				297030	1242406	877095	494207	401736	308563	761400	1187618	729830	388955	251286	1485738	907128	259944	215918	616675	722150	848082
B23,B24	Axl	Dtk		130470	308026	326165	223773	257432	338139	127050	204645	145579	61229	73284	368995	453824	182465	120835	331011	456347	209542
				82493	309661	332365	177437	159517	269898	70793	111359	101069	0	12428	309138	393799	236871	224446	331946	405429	142363
C1,C2	Axl	Mer		43848	865253	4273425	4435450	1023437	633443	1267959	2019228	1143002	292381	214599	3408477	8979520	278192	23155	510687	764903	1210212
				167560	1263332	5290907	5256871	1376324	965873	1491121	2594876	1034328	515992	284767	3906353	7803784	491412	112355	1100726	1613443	841437
C3,C4	HGFR	HGFR		231188	587809	1947906	1498485	183530	205803	436263	648615	341821	475710	271794	1070513	539851	249880	146486	494032	1086939	293610
				222534	343386	616147	482959	117222	154741	372903	406696	353027	533431	284410	917774	247279	86918	226429	203198	343482	296495
C5,C6	HGFR	MSPR		184723	286445	500416	522725	340895	422821	217224	295626	411250	608975	337377	1022732	246681	58488	374252	135201	220240	389987
				121174	278031	692802	468661	324493	355247	192821	278230	390624	645707	343713	1005293	191515	59965	380647	141486	191964	367912
C7,C8	PDGFR	PDGFRα		100403	164099	311669	303800	29038	41298	170005	227608	314458	610944	305098	717899	88111	91809	372560	141055	139609	229860
				167554	159854	164853	159325	25129	40329	163490	219418	372348	698212	308373	602568	69905	112660	357189	134419	116065	272028
C9,C10	PDGFR	PDGFRβ		68008	254297	94978	94020	78364	92875	205034	192470	341345	689663	295893	540366	104261	123541	256142	86041	78337	299574
				47525	218283	105912	101769	122539	132198	170816	202866	418709	664255	253808	484385	64263	128997	194250	101526	58121	238913
C11,C12	PDGFR	SCFR		31407	190804	109933	111661	155695	110982	139992	204465	446170	625328	226881	489556	97367	121460	209195	65935	73727	233772
				22879	203441	73613	154578	131843	106998	170687	162622	413343	591191	206447	470195	61027	113712	189081	54626	34774	213834
C13,C14	PDGFR	Flt-3		53762	313756	147851	244787	222799	193849	300840	461755	524034	611539	289706	618888	153278	98807	258077	129538	54299	323322
				93042	347045	191962	216321	249050	191166	289999	453601	494732	546635	310188	608683	159226	97388	240429	110661	58087	327411
C15,C16	PDGFR	M-CSFR		113996	288684	130502	192504	202137	136408	306327	395092	522615	488095	276602	661273	201465	72200	186758	126673	78908	392515
				142359	299386	112914	173958	168927	151939	291432	371298	505555	466895	280965	684621	320792	64430	199161	86282	100539	385362
C17,C18	RET	c-Ret		218471	288091	90204	154271	176263	161481	190797	317598	461360	423496	308232	688870	462938	70603	175942	62979	289447	280576
				247953	333926	111243	147430	206790	159254	185356	346272	397194	420225	336788	751682	516805	113389	217330	103223	234735	305329
C19,C20	ROR	ROR1		282153	327431	266591	149732	267532	251211	162442	370334	451183	465439	438532	709488	426033	197612	209422	134074	311095	304639
				317172	370761	291909	272120	267078	206467	197853	358536	392123	532702	418494	571417	354832	221008	150145	87695	353504	274601
C21,C22	ROR	ROR2		279245	267780	322476	335782	190851	143747	137036	246739	279781	478409	267535	500097	319401	183850	140442	127825	376089	209904
				269252	278085	310620	290307	182891	92518	127365	215810	208742	231073	154946	481543	303520	157612	86623	195005	386602	184001
C23,C24	Tie	Tie-1		268298	368452	381590	343719	252958	99869	206310	278031	255886	115502	144237	306241	233916	230393	193266	298312	384575	177562
				194632	360375	333942	250814	206350	63199	172127	261105	246662	68105	89627	221889	154032	262860	288267	323175	337744	165920
D1,D2	Tie	Tie-2		53014	296359	832334	578776	276901	217770	597017	783610	485060	292739	91616	605667	529005	263142	63896	254207	197566	395649
				148832	405660	1007917	722704	230169	208996	569787	1188140	472007	433972	142599	772419	590690	631102	91070	355150	327028	396415
D3,D4	NGFR	TrkA		227284	515972	666013	438062	106977	194968	261184	734118	432899	451595	229031	550500	358121	364474	193832	247603	356680	277099
				232968	419680	428870	355512	48958	165488	271728	416803	425063	498569	247107	646481	298188	167516	268078	189005	322066	291748
D5,D6	NGFR	TrkB		195302	222494	178858	229272	68520	61972	97762	162805	325694	578300	281140	489809	119038	48612	331417	79230	158888	191965
				164001	187421	147911	204296	34377	13224	101205	168847	367295	629148	301650	474164	98825	55954	355215	83148	142504	199910
D7,D8	NGFR	TrkC		142633	272006	169918	262552	51982	0	161100	228290	412273	679589	313128	498000	110504	84461	342138	114740	120086	248537
				164108	246592	164718	238859	57920	23441	165710	230969	372021	702178	334660	432269	79328	121946	351637	135190	127160	264861
D9,D10	VEGFR	VEGFR1		90251	262750	145098	169477	71375	59761	212334	248382	384838	661147	268368	384582	99698	140634	245331	96699	72517	336384
				80980	227523	138581	168879	92257	72051	157046	255185	449664	608952	252445	365571	61338	130005	156450	96248	53175	309537
D11,D12	VEGFR	VEGFR2		55122	171872	27989	134672	81057	80196	90092	158665	420603	602549	237859	345147	22228	149894	219258	70685	41126	235182
				64135	192818	21426	130427	128010	65635	102923	138959	393789	586883	174590	303027	0	133425	203457	54872	0	217606
D13,D14	VEGFR	VEGFR3		134289	351944	113689	280105	241809	142187	401895	496601	638107	614845	198974	503719	142869	155766	236937	152290	64868	380223
				147239	374073	145145	256522	185984	134819	380036	515250	622599	552293	221856	510551	195655	126423	278798	139094	72484	375019
D15,D16	MuSK	MuSK		145972	292965	165584	196038	161970	114047	290306	415769	585253	477182	203939	563849	138422	111780	221306	143410	61479	419947
				166189	314208	172186	178132	139006	138647	283943	362848	567706	432431	230920	602480	284704	100045	191913	122812	88148	375503
D17,D18	EphR	EphA1		239010	405263	153132	201555	200227	169551	228287	361268	504428	463724	290583	722571	542833	113618	213740	119064	161064	399065
				284496	439081	182260	223224	196673	191334	217631	389720	483387	440822	343699	797066	588383	156266	214179	127973	273474	406963
D19,D20	EphR	EphA2		393910	456472	271029	161144	282218	291665	261791	390505	497651	570790	463468	718115	479695	269956	209967	189926	485905	337033
				411221	465007	356453	239140	259855	260939	243745	411047	498422	591875	440826	572144	404162	268920	219031	112007	562503	325324
D21,D22	EphR	EphA3		296760	292052	173061	206621	157936	125878	141911	265556	319076	540086	255612	322001	211672	171600	110369	87024	333988	150148
				290846	273314	178600	176114	146770	141682	137884	179849	316531	283683	169098	270741	186639	169844	68614	160104	314574	122039
D23,D24	EphR	EphA4		573020	757644	740090	606892	582123	594284	710473	782427	795902	674089	628590	1035579	886996	662221	552559	826652	910549	788376
				484172	794792	757686	649422	591426	513930	670458	799717	760372	690429	604179	951478	782690	681977	637222	789244	788331	759398
E1,E2	EphR	EphA6		46287	260899	304269	522066	208128	225023	514372	795982	491566	322470	95667	424866	507799	473992	151233	240684	343976	324470
				107371	278728	326882	552940	97683	230592	499921	831324	426572	435664	84463	411823	476568	922072	269854	299969	424989	315311
E3,E4	EphR	EphA7		605897	641231	686175	491528	502762	689554	499824	639836	927725	1030088	895191	864656	449333	831236	608588	762054	856526	740900
				608726	662320	631688	511706	459380	620493	419578	491391	941684	999290	893233	871622	305706	581628	648143	716860	700607	722979
E5,E6	EphR	EphB1		233334	270004	226663	324143	7538	40713	90249	163499	375078	409690	188471	378555	133097	90137	288724	73233	149374	226090
				159889	281894	186977	288016	0	1282	78618	160819	407367	484990	198389	336340	120329	95064	294608	56842	124514	193854
E7,E8	EphR	EphB2		183138	378095	275688	408018	119042	37156	198390	255035	516879	553537	250887	408968	166989	147758	362038	100667	174070	249949
				165252	347973	349979	390298	138128	75925	184375	258015	484363	580807	238753	392823	143096	196272	337975	142108	159275	293208
E9,E10	EphR	EphB4		95033	360973	273314	366352	104427	129086	125866	275940	541826	498543	233268	423913	223011	169564	312746	120959	92307	384911
				82544	375344	262176	337197	84703	166155	102009	266754	544493	487099	198412	379548	220387	189881	280839	116053	80085	393876
E11,E12	EphR	EphB6		77434	258581	182994	298646	90624	170952	41739	228883	478437	475013	195874	311897	159797	181523	265941	93671	54434	316056
				66714	263398	178969	256537	66020	152821	74816	203956	472858	481768	164267	311492	80829	171542	253889	94777	4556	276388
E13,E14	InsulinR	ALK		340348	980940	964025	1045506	673577	735998	1037184	1145294	1225912	847937	520645	1252924	467586	467152	576619	681611	308008	991422
				375953	931092	1028714	990718	677279	639328	996566	1145256	1157484	781088	536265	1223746	485021	424046	584278	692656	345166	958497
E15,E16	___	DDR1		201759	626753	560551	474514	301328	373212	468133	702882	1094937	541093	310041	864291	380581	288790	476417	378478	151310	767409
				221033	632409	517634	411941	266201	368694	426731	706358	1036614	508726	324554	887404	482105	259244	421943	323945	162626	694447
E17,E18	___	DDR2		149435	287367	181223	123859	82945	205940	29160	96642	444082	326917	247993	488972	430684	145967	181344	66681	166089	313730
				198030	321763	176019	146637	99537	201896	0	169260	422388	327843	267889	498962	508227	184449	162473	67773	211493	293879
E19,E20	EphR	EphA5		251122	382944	259151	212147	145256	184907	123160	286324	426000	401753	284496	506198	565866	226541	118720	61174	370632	324503
				277378	380408	264850	254819	121473	159187	203036	346146	478001	454288	285301	491323	490438	211038	27429	24773	383426	324306
E21,E22	EphR	EphA10		383044	800667	737457	612658	378957	337291	621719	793035	970407	775978	400082	1418725	955477	337596	288227	656101	752644	826107
				380505	722744	872513	606782	357182	387910	637209	755668	940062	524418	364860	1240056	963179	423119	274574	755986	787531	804326
F5,F6	EphR	EphB3		203617	363661	182502	427865	30039	23476	202423	148248	404575	289782	30091	236355	134638	133013	0	20240	170162	169311
				155796	364239	183572	413731	52119	32527	199445	116924	449919	287382	38223	244858	116816	157093	27832	26920	147892	128105
F7,F8	___	RYK		548509	1533457	1208822	1533118	646669	575976	1206459	1206634	1607057	1029155	776189	1869908	1009707	694666	698907	940491	795568	1160382
				500655	1492267	1271555	1515515	628474	542576	1063621	1159113	1540323	1013785	739759	1826577	937856	706520	692524	986173	704513	1218736

## Sheet: Sw1990
Suppl. Table 5 : Supplementary Table 5. Raw data of phosphoreceptor activation in C-PDX P4604 (file 1), BxPC3 (file 2), and Sw1990 (file 3) cells incubated with the four lead BixAbs, the corresponding 2MAbs or 1MAbs.
			Mb number	249	250	251	252	257	258	259	260	602	603	604	673	990		250	601	674	675	676	989
			Treatment	Medium 2% SVF	EGF+NRG1b	iMEK	iPI3K	1Cetux	1Matu	2Trastu	3Patri	2Trastu-1Cetu-Fc	2Trastu+1Cetu	3Patri-2Trastu-Fc	3Patri+2Trastu	BsAb IRR		EGF+NRG1b	huIgG1 IRR	3Patri-1Cetu-Fc	3Patri+1Cetu	3Patri-1Matu-Fc	3Patri+1Matu
Membrane	R family	Target	Phosphorylation site	Pixel
A1,A2	Reference	Spots		2487244	3062388	3749991	3602779	4019290	3516132	3379068	4146617	5074693	5167547	6196529	4213416	6796932		4208617	5395072	6432886	5577177	6030599	5926304
				2521389	3155020	4282111	3822682	4182448	3614080	3696686	4083417	4970682	5342151	6432149	4089760	6564429		4588538	5612697	6107278	6329697	5763939	5844330
A23,A24	Reference	Spots		2508967	3155020	3086808	3635927	4075837	4032616	3006272	3693276	5076397	4449806	5006093	3311597	5335147		4804654	5299499	5742499	5251923	6203122	5782785
				2366874	3155020	2955248	3891567	3972366	4699943	2699831	3180432	5031422	4558440	5072638	3120305	5676125		4805696	5181346	5247410	5320106	5982543	5778936
B1,B2	EGFR	EGFR		744960	3853966	4253644	3636068	736259	3623389	4012696	4356845	5022460	3893841	6498872	4394674	6627331		6274701	5635048	5476272	4631360	6118073	6522879
				786218	4133748	4527737	3893503	787399	3886176	4170089	4916055	4793696	4310238	6589550	4730082	6993813		6255030	6194049	5232448	4516135	6450663	6237142
B3,B4	EGFR	ErbB2		70608	1288001	1635724	984649	195158	1096526	321800	1659833	421739	405099	716150	1983528	4415868		2493663	3189747	1459714	975948	3703730	3668756
				62374	1150577	1159803	567773	129610	711540	188743	1185639	272316	299113	447030	829426	2777409		2375627	1982049	1027634	853132	2677562	2574575
B5,B6	EGFR	ErbB3		71224	309470	204275	229140	94550	302768	144468	452184	310940	443567	364607	483584	1026275		842564	639085	623113	555706	603376	662913
				86709	249930	164564	203135	99438	227260	162063	442665	279643	427934	320375	345751	914930		893354	551484	540894	579695	560591	562153
B7,B8	EGFR	ErbB4		38460	107836	113129	68734	46894	124302	142420	365602	213144	289273	222909	307643	868835		419492	353475	595853	638992	625175	625804
				47137	97690	106737	72780	51601	97603	124817	346589	185135	253807	171534	264909	837873		341714	363459	548844	566985	536619	587864
B9,B10	FGFR	FGFR1		72907	126207	131822	134004	82499	131704	131614	392346	173950	204862	141097	258914	720295		349769	397092	452205	434738	477950	497313
				81204	137833	165720	150926	95145	157665	130315	385587	161211	192867	109805	255609	706331		461086	423459	470450	486842	517737	525905
B11,B12	FGFR	FGFR2α		93276	139123	193282	173042	103101	169997	148062	359386	175822	250737	151103	345051	765547		553273	727671	610580	634720	804650	788107
				87745	127312	219770	163806	108258	121321	129802	275707	168411	253354	118005	336387	722595		607184	674750	555958	631721	791832	721815
B13,B14	FGFR	FGFR3		73620	170417	328412	177192	118177	113116	156610	268381	264826	329802	325581	432220	911479		674639	1008330	593567	706982	1073146	902764
				91571	154373	302255	179427	114747	134050	142547	257832	263876	323829	328818	405670	912184		688480	1028018	558657	609958	1123266	953701
B15,B16	FGFR	FGFR4		36556	80466	172861	110924	86936	148862	97760	188306	106178	213088	108136	183052	631693		524221	508321	207788	344319	450369	513468
				31278	75174	144103	120869	85905	175648	87074	246873	105671	200231	103342	166427	640527		533885	486636	166863	313131	376233	506471
B17,B18	InsulinR	InsulinR		42518	96119	185198	306316	123420	290926	122021	313612	131548	205234	138474	213472	678956		663245	525037	219144	412513	417885	595054
				38044	100622	174153	331379	122713	285704	125442	327025	139870	194284	144303	198801	706127		631892	504375	250512	414230	407438	549744
B19,B20	InsulinR	IGF-IR		29712	275608	158447	340918	112364	280937	133778	312286	147032	175027	172389	183266	711011		607571	506416	349983	388142	433514	504740
				24663	147807	170294	286809	119457	269259	130963	292739	138055	147739	210314	179708	705138		506321	509594	357344	319800	450223	490565
B21,B22	Axl	Axl		33593	147127	210917	255105	195063	252391	164281	273912	145132	138622	249316	125477	695647		432442	403482	328362	387428	503251	441847
				32455	136664	183149	229158	187316	246408	191742	261018	122007	128920	220707	111241	669865		335242	359349	387295	317684	448289	473486
B23,B24	Axl	Dtk		8363	43086	108688	137914	79171	213830	136031	196135	93466	95850	161954	107769	624230		191027	335798	306916	188487	420719	497516
				0	0	104542	63698	40795	183574	91204	143542	117569	82142	174512	83433	518996		79404	357071	331508	182126	425981	415366
C1,C2	Axl	Mer		25766	245526	46777	250331	136901	204871	348088	1356702	337259	370903	1059428	824778	1401067		662642	2938385	1035817	641537	1252934	2581985
				27305	595631	96500	347156	165545	378145	422817	1236563	422407	500071	1093228	1315318	2431610		977907	2832539	1233579	642293	1882733	3350292
C3,C4	HGFR	HGFR		19547	305886	96355	175697	80541	337113	178091	505115	245398	333406	537166	913847	1235159		574379	755944	779040	512055	689331	1441406
				31978	262309	101115	132795	70428	291574	149888	425744	211271	324042	408593	586187	645604		631151	502784	633605	508923	626282	905093
C5,C6	HGFR	MSPR		59831	173188	140546	95486	82875	331919	168568	505312	208293	308176	299800	332569	568725		649413	374183	621052	492562	535944	520336
				64818	166177	137647	95170	93362	307004	181004	470240	191992	295083	268013	306528	504860		678807	333252	599236	491437	469712	488465
C7,C8	PDGFR	PDGFRα		57387	137700	126694	79600	62302	202428	169670	432314	175151	258116	248418	323247	501607		458176	327058	573797	450618	469999	488956
				75711	122613	141206	98013	52430	133769	161007	408635	156554	244245	204821	297175	486040		383236	359432	547790	417980	463009	464195
C9,C10	PDGFR	PDGFRβ		109630	144227	172984	158135	84052	141341	133696	415183	125907	203755	56126	206947	408491		425168	229864	556850	329313	378305	358940
				112592	153207	169070	165500	88852	181658	131216	390198	113323	191656	27531	177915	391324		536646	268132	506926	347208	385982	341618
C11,C12	PDGFR	SCFR		105735	144875	163001	175448	91018	172734	116123	345619	110500	210827	36827	192023	398955		532484	354146	488909	425348	484015	435225
				94315	120628	158710	174143	90365	123934	103506	260897	103692	213457	54183	182462	378302		564615	356829	479746	426713	479418	448416
C13,C14	PDGFR	Flt-3		63860	131317	195584	139903	78105	97364	123088	228868	152946	244621	153955	244072	461249		602815	589009	395762	495635	607863	469197
				63791	129676	191035	121784	72346	129525	122546	214332	132725	235955	168818	214422	465786		582050	543702	321371	442627	569795	521497
C15,C16	PDGFR	M-CSFR		71650	133612	192646	140923	77295	230553	134366	220296	103257	219058	145682	203237	451008		590219	518655	258280	379728	468069	511224
				71608	129050	174497	156018	73813	239341	129694	288532	101722	217341	143500	197085	443210		575687	491528	226958	411554	390446	502875
C17,C18	RET	c-Ret		58363	106219	143554	245041	75794	303448	119319	304793	104373	189360	84724	360262	409825		549109	452994	310934	351252	315952	426872
				53653	115690	156853	283136	76829	327343	117309	312723	120557	173930	111704	318530	409758		511439	413448	311911	346402	324337	397720
C19,C20	ROR	ROR1		87069	152746	172364	316015	143738	379127	142830	348987	176067	210613	179545	160328	460866		480867	436694	415563	507839	338563	505147
				74801	181254	166677	257497	164884	354170	140260	327992	151386	180221	191896	130611	450801		400872	406295	418605	443317	319020	517107
C21,C22	ROR	ROR2		59076	144772	165425	177391	179913	246540	156595	263830	137618	123868	217607	132583	421647		330330	375103	378344	427856	289222	433349
				43400	126146	156614	178438	162140	218321	186700	240915	130041	105302	168343	128355	415339		308754	368680	332952	371681	310373	463922
C23,C24	Tie	Tie-1		58136	73774	143322	177352	162639	224818	208539	222629	177542	162885	266225	149118	390675		260780	465178	462424	479944	526715	651231
				39100	22671	120567	86444	114092	168742	157598	158534	178515	149099	239510	125503	314908		72541	461679	500998	379281	542659	622751
D1,D2	Tie	Tie-2		33408	258796	13484	114329	99050	206428	251461	460659	255781	403709	635002	416996	799339		420120	602763	820183	476615	537902	561464
				44114	334089	72415	211369	135972	276442	223318	857184	275487	421393	691988	484277	962376		525106	665073	818169	546281	582374	776113
D3,D4	NGFR	TrkA		40640	259205	87001	163935	100609	321871	168893	714813	231518	352113	510089	396873	834776		510532	434885	567451	472086	506621	648215
				65293	201800	103504	104774	95039	362630	157227	606292	217642	324444	450637	372879	693388		597151	396885	543642	508605	555884	622152
D5,D6	NGFR	TrkB		84473	136240	126602	63389	106734	280246	141696	387029	181732	281417	279393	261848	472650		608137	207680	493872	461438	368650	424585
				90846	149797	163531	73381	113391	264327	144927	432769	175151	266044	268558	251881	455703		613250	219799	469386	447964	372092	414280
D7,D8	NGFR	TrkC		107185	168394	180935	80705	104041	210720	159300	457627	154200	261556	299298	269253	483611		500289	287613	489614	413014	452316	438988
				122958	154688	211775	80558	93544	136630	143817	428610	147236	239656	231877	247519	470522		417991	256665	510392	333883	475321	405712
D9,D10	VEGFR	VEGFR1		141184	189961	253083	167663	104756	134280	143570	461888	144719	214272	182205	271550	479366		497708	355035	622693	290619	578724	413697
				146488	201701	254498	189122	101131	174262	131419	433738	135711	206136	164861	226298	448097		567587	359763	556870	294475	547317	394238
D11,D12	VEGFR	VEGFR2		141970	177602	210111	176126	104200	169816	99918	335785	111143	202006	89784	158446	371684		549162	225918	506947	279314	435022	345621
				130106	126037	180430	175311	94385	129254	98069	253362	111225	201354	84568	150345	350422		539495	241195	485040	266647	408204	385617
D13,D14	VEGFR	VEGFR3		104121	135925	180960	144478	76698	85072	124345	219399	158820	232068	157806	173793	384698		594876	349311	469756	369374	492164	422698
				107434	136951	167916	109966	61762	120098	130145	205346	128900	230463	152572	170631	393937		589928	369677	412550	403163	446643	437277
D15,D16	MuSK	MuSK		103070	160954	194136	145678	50444	224001	161065	246055	119983	237671	285441	297038	501065		618970	718838	281727	394235	751557	570204
				100531	151757	182232	149576	42652	280825	162884	309823	114614	237057	277214	299930	499852		592363	670335	254088	430431	688278	521170
D17,D18	EphR	EphA1		110883	149825	207814	251328	73680	349472	198572	345575	99967	198561	166936	216866	446522		590814	489056	299759	383599	371304	390442
				106943	164388	238398	291187	70183	375519	216534	342343	108400	191507	185913	208867	443172		519721	492977	302951	367639	397573	364768
D19,D20	EphR	EphA2		102033	140121	176441	252227	64501	327385	164286	264214	92671	164494	100914	111302	343279		379359	256589	275169	265880	179716	269766
				94363	158686	144328	227976	83773	314917	141323	248827	78038	135385	106542	88078	322374		296811	206250	267677	238479	125019	277539
D21,D22	EphR	EphA3		58062	93756	92197	110494	105269	186336	118298	180299	68177	94349	85713	67557	308495		191319	213467	175577	258309	99739	256210
				43823	80744	73342	91641	90306	156266	131707	161223	57149	71927	49522	57591	264451		210529	214907	155191	220978	103592	267816
D23,D24	EphR	EphA4		41184	42756	72841	86259	79102	149040	153791	152307	96177	115576	109399	90096	245318		174934	331701	418328	368422	220364	385109
				13955	1834	63408	33218	52960	102180	112116	99427	100619	95306	102015	75262	171377		0	257171	388504	305910	242208	401675
E1,E2	EphR	EphA6		40646	178941	24524	64033	50344	134762	94571	232955	206405	291522	648512	232909	546767		385660	119501	502383	338444	224747	231283
				57851	229573	59074	122567	74519	191737	174538	234716	191301	310711	658156	241502	597324		406744	176745	371593	384534	308176	344003
E3,E4	EphR	EphA7		74443	175727	97161	121046	89655	212307	149846	235691	160829	260048	494599	236638	521645		411215	124183	308349	361812	349811	427652
				92816	134308	121844	77785	90092	270298	142497	283394	159473	276128	385764	251624	485659		515287	120212	352505	375727	393300	531682
E5,E6	EphR	EphB1		115431	119312	182083	72081	114951	221175	152812	460979	159587	254964	398399	316802	476699		575316	228640	377652	384484	520031	512181
				122065	140104	225060	83476	126158	221141	155055	547669	142290	243108	383097	299085	473791		578972	277903	358328	379847	566912	487816
E7,E8	EphR	EphB2		197657	217387	298986	118884	183482	213098	180660	572749	204720	328740	510295	377980	547300		597081	472735	567441	538090	938125	630702
				209659	237545	316264	119651	172885	145291	166579	523008	214507	305804	460083	360521	516046		572105	490961	600409	453312	859389	564769
E9,E10	EphR	EphB4		183874	252196	310597	173659	149323	132111	172463	472286	123162	221164	299100	269439	433536		634187	307475	556970	261916	615150	411557
				207778	258888	323692	185263	142563	159761	142936	429944	111190	207214	259487	238458	401530		656797	350277	550136	264153	683445	411425
E11,E12	EphR	EphB6		201272	257372	293227	172911	145320	150349	115439	337107	144946	225668	240307	216807	387685		674083	321378	612981	346096	693713	446502
				192009	173076	259412	177814	128851	110273	99242	252071	149124	216314	230497	204074	364854		618722	314821	590013	336123	649210	430751
E13,E14	InsulinR	ALK		181894	204365	306428	214850	109748	87489	137712	262988	196295	273304	432361	272484	441344		687846	612897	671180	536533	869702	533847
				177270	197038	265433	167844	87221	110194	149401	242672	178349	264525	431392	271372	454943		630842	651783	564512	548802	759793	561143
E15,E16	___	DDR1		162437	225208	254499	182486	70066	195096	157991	270910	123154	242497	438749	285851	473810		706437	640454	335099	400983	751622	512665
				150602	220847	237112	186857	52389	263275	175176	337085	92575	244197	424369	268550	484037		717839	616445	301385	423534	700096	469822
E17,E18	___	DDR2		122762	138575	184080	179641	39515	277583	170848	319745	76390	194100	213761	181038	374122		531692	392588	307365	359358	348345	327186
				112200	149860	243504	235718	41331	294541	221885	282723	82282	181286	220679	161736	373169		475495	421673	337356	325537	353040	346732
E19,E20	EphR	EphA5		97583	192944	232058	203969	40020	289830	197752	257674	84443	161175	229907	181339	409731		396873	448137	246714	282316	336510	317321
				96432	213568	187600	190522	62560	268283	154228	242674	81672	141887	241351	150476	385563		302041	377522	251378	251983	321233	319035
E21,E22	EphR	EphA10		120393	300431	237407	290558	152962	340234	243584	299753	131688	194634	428042	202878	463801		431120	776019	423352	531898	604605	496050
				102014	268518	207218	263343	155527	305397	241498	281621	118905	174083	373461	182306	456625		453320	730861	381720	444920	605584	467284
F5,F6	EphR	EphB3		3222454	3109795	3579304	3308573	3558488	3380007	3036103	3303395	4602384	4802689	5884842	4092147	4621177		4436442	5604272	5610799	5743909	5804346	5341666
				3851956	3311598	3778026	3570044	4179483	3549468	3529333	3230811	4707483	5245341	6621574	4154355	4633880		4739237	5438187	5590548	5660812	6068044	5008027
F7,F8	___	RYK		154475	145319	240083	97141	162738	181429	197413	300559	144649	320221	487787	307514	411528		648562	172430	413200	402572	416638	517013
				178981	165218	276133	95607	181530	171066	181625	374995	144380	307242	479730	316920	429404		635299	183473	417056	344495	456041	540367
